# Supplementary material for: N-Phenyl-2-(propan-2-yl­idene)­hydrazine­carboxamide
Source: Acta Crystallogr Sect E Struct Rep Online. 2012 Feb 10;68(Pt 3):o671. doi: 10.1107/S1600536812004904 (PMC3295459; doi:10.1107/S1600536812004904)
Supplement: Supplementary file 1 [file e-68-0o671-sup1.cif]

##############################################################################
#                                                                            #
# This CIF contains the data in a paper accepted for publication in          #
# Acta Crystallographica Section E. It conforms to the requirements of       #
# Notes for Authors for Acta Crystallographica Section E, and has been       #
# peer reviewed under the auspices of the IUCr Commission on Journals.       #
#                                                                            #
# Full details of the Crystallographic Information File format               #
# are given in the paper "The Crystallographic Information File (CIF):       #
# a New Standard Archive File for Crystallography" by S. R. Hall, F. H.      #
# Allen and I. D. Brown [Acta Cryst. (1991), A47, 655-685].                  #
#                                                                            #
# The current version of the core CIF dictionary is obtainable from          #
# ftp://ftp.iucr.org/pub/cif_core.dic.                                       #
#                                                                            #
# Software is freely available for graphical display of the structure(s)     #
# in this CIF. For information consult the CIF software page                 #
# http://www.iucr.org/resources/cif/software.                                #
#                                                                            #
# This file may be used for bona fide research purposes within the           #
# scientific community so long as proper attribution is given to the journal # 
# article from which it was obtained.                                        #
#                                                                            #
##############################################################################
data_global
_audit_creation_method     'form.cif (version 2.0)'
_journal_data_validation_number     ?
_journal_date_recd_electronic     2012-02-02
_journal_date_accepted     2012-02-04
_journal_name_full     'Acta Crystallographica, Section E'
_journal_year     2012
_journal_volume     68
_journal_issue      3
_journal_page_first     o671
_journal_page_last     o671
_journal_paper_category     QO
_journal_paper_doi     10.1107/S1600536812004904
_journal_coeditor_code     IS5068
_publ_contact_author_name     'Prof. Fun, Hoong-Kun'
_publ_contact_author_address
;
      X-ray Crystallography Unit
      School of Physics
      Universiti Sains Malaysia
      11800 USM, Penang
      MALAYSIA
;
_publ_contact_author_email     'hkfun@usm.my'
_publ_contact_author_fax     '604 6579150'
_publ_contact_author_phone     '604 6533652'
_publ_section_title
;
<i>N</i>-Phenyl-2-(propan-2-ylidene)hydrazinecarboxamide
;
loop_
    _publ_author_name
    _publ_author_footnote
    _publ_author_address
    'Mohamed I. Attia' ?
;
      Department of Pharmaceutical Chemistry
      College of Pharmacy
      King Saud University
      Riyadh 11451
      Saudi Arabia
and
      Medicinal and Pharmaceutical Chemistry Department
      Pharmaceutical and Drug Industries Research Division
      National Research Centre, 12622
      Dokki, Giza
      Egypt
;
    'Hazem A. Ghabbour' ?
;
      Department of Pharmaceutical Chemistry
      College of Pharmacy
      King Saud University
      Riyadh 11451
      Saudi Arabia
;
    'Aida A. El-Azzouny' ?
;
      Medicinal and Pharmaceutical Chemistry Department
      Pharmaceutical and Drug Industries Research Division
      National Research Centre, 12622
      Dokki, Giza
      Egypt
;
    'Ching Kheng Quah'
;
      Thomson Reuters ResearcherID: A-5525-2009.
;
;
      X-ray Crystallography Unit
      School of Physics
      Universiti Sains Malaysia
      11800 USM, Penang
      Malaysia
;
    'Hoong-Kun Fun'
;
      Thomson Reuters ResearcherID: A-3561-2009.
;
;     X-ray Crystallography Unit
      School of Physics
      Universiti Sains Malaysia
      11800 USM, Penang
      Malaysia
;
data_I
_audit_creation_method     SHELXL-97
_chemical_name_systematic
;
<i>N</i>-Phenyl-2-(propan-2-ylidene)hydrazinecarboxamide
;
_chemical_name_common     ?
_chemical_formula_moiety     'C10 H13 N3 O'
_chemical_formula_sum     'C10 H13 N3 O'
_chemical_formula_iupac     'C10 H13 N3 O'
_chemical_formula_weight     191.23
_chemical_melting_point     ?
_symmetry_cell_setting     monoclinic
_symmetry_space_group_name_H-M     'P 21/c'
_symmetry_space_group_name_Hall     '-P 2ybc'
loop_
    _symmetry_equiv_pos_as_xyz
    'x, y, z'
    '-x, y+1/2, -z+1/2'
    '-x, -y, -z'
    'x, -y-1/2, z-1/2'
_cell_length_a     6.2225(3)
_cell_length_b     15.3429(7)
_cell_length_c     11.8897(5)
_cell_angle_alpha     90.00
_cell_angle_beta     112.283(4)
_cell_angle_gamma     90.00
_cell_volume     1050.35(8)
_cell_formula_units_Z     4
_cell_measurement_reflns_used     751
_cell_measurement_theta_min     4.95
_cell_measurement_theta_max     67.24
_cell_measurement_temperature     296(2)
_exptl_crystal_description     'needel'
_exptl_crystal_colour     'colourless'
_exptl_crystal_size_max     0.50
_exptl_crystal_size_mid     0.11
_exptl_crystal_size_min     0.08
_exptl_crystal_density_diffrn     1.209
_exptl_crystal_density_meas     ?
_exptl_crystal_density_method     'not measured'
_exptl_crystal_F_000     408
_exptl_absorpt_coefficient_mu     0.659
_exptl_absorpt_correction_type     multi-scan
_exptl_absorpt_process_details     '(SADABS; Bruker, 2009)'
_exptl_absorpt_correction_T_min     0.4381
_exptl_absorpt_correction_T_max     0.9492
_exptl_special_details     ?
_diffrn_ambient_temperature     296(2)
_diffrn_radiation_type     CuK\a
_diffrn_radiation_wavelength     1.54178
_diffrn_radiation_source     'fine-focus sealed tube'
_diffrn_radiation_monochromator     graphite
_diffrn_measurement_device_type
;
Bruker SMART APEXII CCD area-detector
;
_diffrn_measurement_method     '\f and \w scans'
_diffrn_detector_area_resol_mean     .
_diffrn_reflns_number     7990
_diffrn_reflns_av_R_equivalents     0.1346
_diffrn_reflns_av_sigmaI/netI     0.0754
_diffrn_reflns_theta_min     4.95
_diffrn_reflns_theta_max     62.98
_diffrn_reflns_theta_full     62.98
_diffrn_measured_fraction_theta_max     0.978
_diffrn_measured_fraction_theta_full     0.978
_diffrn_reflns_limit_h_min     -5
_diffrn_reflns_limit_h_max     6
_diffrn_reflns_limit_k_min     -17
_diffrn_reflns_limit_k_max     17
_diffrn_reflns_limit_l_min     -13
_diffrn_reflns_limit_l_max     13
_diffrn_standards_number     0
_diffrn_standards_interval_count     .
_diffrn_standards_interval_time     .
_diffrn_standards_decay_%     ?
_refine_special_details
;
 Refinement of F^2^ against ALL reflections.  The weighted R-factor wR and
 goodness of fit S are based on F^2^, conventional R-factors R are based
 on F, with F set to zero for negative F^2^. The threshold expression of
 F^2^ > 2sigma(F^2^) is used only for calculating R-factors(gt) etc. and is
 not relevant to the choice of reflections for refinement.  R-factors based
 on F^2^ are statistically about twice as large as those based on F, and R-
 factors based on ALL data will be even larger.
;
_reflns_number_total     1657
_reflns_number_gt     938
_reflns_threshold_expression     I>2\s(I)
_refine_ls_structure_factor_coef     Fsqd
_refine_ls_matrix_type     full
_refine_ls_R_factor_all     0.0899
_refine_ls_R_factor_gt     0.0483
_refine_ls_wR_factor_gt     0.1282
_refine_ls_wR_factor_ref     0.1419
_refine_ls_goodness_of_fit_ref     0.954
_refine_ls_restrained_S_all     0.954
_refine_ls_number_reflns     1657
_refine_ls_number_parameters     130
_refine_ls_number_restraints     0
_refine_ls_hydrogen_treatment     constr
_refine_ls_weighting_scheme     calc
_refine_ls_weighting_details
         'calc w=1/[\s^2^(Fo^2^)+(0.0676P)^2^+0.0000P] where P=(Fo^2^+2Fc^2^)/3'
_atom_sites_solution_hydrogens     geom
_atom_sites_solution_primary     direct
_atom_sites_solution_secondary     difmap
_refine_ls_shift/su_max     0.002
_refine_ls_shift/su_mean     0.001
_refine_diff_density_max     0.181
_refine_diff_density_min     -0.128
_refine_ls_extinction_method     'SHELXTL (Sheldrick, 2008)'
_refine_ls_extinction_coef     0.0093(12)
_refine_ls_extinction_expression
                                  'Fc^*^=kFc[1+0.001xFc^2^\l^3^/sin(2\q)]^-1/4^'
loop_
    _atom_type_symbol
    _atom_type_description
    _atom_type_scat_dispersion_real
    _atom_type_scat_dispersion_imag
    _atom_type_scat_source
    'C' 'C' 0.0181 0.0091
                         'International Tables Vol C Tables 4.2.6.8 and 6.1.1.4'
    'H' 'H' 0.0000 0.0000
                         'International Tables Vol C Tables 4.2.6.8 and 6.1.1.4'
    'N' 'N' 0.0311 0.0180
                         'International Tables Vol C Tables 4.2.6.8 and 6.1.1.4'
    'O' 'O' 0.0492 0.0322
                         'International Tables Vol C Tables 4.2.6.8 and 6.1.1.4'
_computing_data_collection     'APEX2 (Bruker, 2009)'
_computing_cell_refinement     'SAINT (Bruker, 2009)'
_computing_data_reduction     'SAINT (Bruker, 2009)'
_computing_structure_solution     'SHELXTL (Sheldrick, 2008)'
_computing_structure_refinement     'SHELXTL (Sheldrick, 2008)'
_computing_molecular_graphics     'SHELXTL (Sheldrick, 2008)'
_computing_publication_material
                             'SHELXTL (Sheldrick, 2008) and PLATON (Spek, 2009)'
loop_
    _atom_site_type_symbol
    _atom_site_label
    _atom_site_fract_x
    _atom_site_fract_y
    _atom_site_fract_z
    _atom_site_U_iso_or_equiv
    _atom_site_adp_type
    _atom_site_calc_flag
    _atom_site_refinement_flags
    _atom_site_occupancy
    _atom_site_symmetry_multiplicity
    _atom_site_disorder_assembly
    _atom_site_disorder_group
    O O1 0.8269(3) 0.06411(10) 0.88218(14) 0.0795(5) Uani d . 1 1 . .
    N N1 0.5175(3) 0.12926(11) 0.90676(16) 0.0686(6) Uani d . 1 1 . .
    H H1 0.4585 0.1299 0.9605 0.082 Uiso d R 1 1 . .
    N N2 0.7965(3) 0.05943(12) 1.06500(16) 0.0691(6) Uani d . 1 1 . .
    H H2 0.9184 0.0260 1.0912 0.083 Uiso d R 1 1 . .
    N N3 0.6658(3) 0.08137(11) 1.13237(17) 0.0671(5) Uani d . 1 1 . .
    C C1 0.4742(4) 0.16254(14) 0.6968(2) 0.0740(7) Uani d . 1 1 . .
    H H1A 0.6202 0.1402 0.7087 0.089 Uiso calc R 1 1 . .
    C C2 0.3356(5) 0.19777(16) 0.5857(2) 0.0844(7) Uani d . 1 1 . .
    H H2A 0.3905 0.1989 0.5230 0.101 Uiso calc R 1 1 . .
    C C3 0.1202(4) 0.23094(16) 0.5654(2) 0.0855(8) Uani d . 1 1 . .
    H H3A 0.0301 0.2543 0.4900 0.103 Uiso calc R 1 1 . .
    C C4 0.0386(4) 0.22947(15) 0.6575(2) 0.0800(7) Uani d . 1 1 . .
    H H4A -0.1074 0.2521 0.6450 0.096 Uiso calc R 1 1 . .
    C C5 0.1727(4) 0.19460(13) 0.7679(2) 0.0715(7) Uani d . 1 1 . .
    H H5A 0.1154 0.1933 0.8296 0.086 Uiso calc R 1 1 . .
    C C6 0.3922(4) 0.16118(12) 0.78967(19) 0.0602(6) Uani d . 1 1 . .
    C C7 0.7190(4) 0.08280(14) 0.9466(2) 0.0640(6) Uani d . 1 1 . .
    C C8 0.7504(4) 0.06860(13) 1.2464(2) 0.0669(6) Uani d . 1 1 . .
    C C9 0.9849(4) 0.03171(16) 1.3183(2) 0.0873(8) Uani d . 1 1 . .
    H H9A 1.0181 -0.0148 1.2733 0.131 Uiso calc R 1 1 . .
    H H9B 0.9871 0.0097 1.3943 0.131 Uiso calc R 1 1 . .
    H H9C 1.1001 0.0765 1.3333 0.131 Uiso calc R 1 1 . .
    C C10 0.6029(4) 0.09321(16) 1.3149(2) 0.0883(8) Uani d . 1 1 . .
    H H10A 0.4583 0.1166 1.2596 0.132 Uiso calc R 1 1 . .
    H H10B 0.6818 0.1364 1.3748 0.132 Uiso calc R 1 1 . .
    H H10C 0.5735 0.0426 1.3543 0.132 Uiso calc R 1 1 . .
loop_
    _atom_site_aniso_label
    _atom_site_aniso_U_11
    _atom_site_aniso_U_22
    _atom_site_aniso_U_33
    _atom_site_aniso_U_12
    _atom_site_aniso_U_13
    _atom_site_aniso_U_23
    O1 0.0855(11) 0.0935(11) 0.0727(11) 0.0206(8) 0.0449(9) 0.0105(9)
    N1 0.0766(12) 0.0733(11) 0.0652(11) 0.0133(10) 0.0374(9) 0.0071(10)
    N2 0.0719(12) 0.0784(12) 0.0636(12) 0.0100(9) 0.0331(9) 0.0026(10)
    N3 0.0725(13) 0.0741(11) 0.0650(12) 0.0015(9) 0.0375(9) -0.0009(10)
    C1 0.0778(16) 0.0797(14) 0.0764(16) 0.0085(11) 0.0427(12) 0.0103(13)
    C2 0.0960(19) 0.0941(16) 0.0774(18) 0.0090(15) 0.0490(13) 0.0165(14)
    C3 0.0818(18) 0.0957(17) 0.0816(18) 0.0115(14) 0.0338(13) 0.0227(15)
    C4 0.0774(17) 0.0878(16) 0.0817(18) 0.0106(12) 0.0379(13) 0.0125(15)
    C5 0.0796(16) 0.0728(13) 0.0733(16) 0.0049(12) 0.0415(12) 0.0028(12)
    C6 0.0688(15) 0.0544(11) 0.0658(14) 0.0002(10) 0.0351(10) -0.0015(11)
    C7 0.0725(16) 0.0627(12) 0.0636(16) 0.0014(11) 0.0333(11) -0.0006(12)
    C8 0.0744(16) 0.0662(11) 0.0662(16) -0.0066(11) 0.0335(12) -0.0052(12)
    C9 0.0894(17) 0.0979(16) 0.0719(15) 0.0069(13) 0.0275(13) -0.0016(14)
    C10 0.0961(19) 0.1029(17) 0.0802(17) 0.0004(15) 0.0496(14) -0.0007(15)
_geom_special_details
;
 All esds (except the esd in the dihedral angle between two l.s. planes)
 are estimated using the full covariance matrix.  The cell esds are taken
 into account individually in the estimation of esds in distances, angles
 and torsion angles; correlations between esds in cell parameters are only
 used when they are defined by crystal symmetry.  An approximate (isotropic)
 treatment of cell esds is used for estimating esds involving l.s. planes.
;
loop_
    _geom_bond_atom_site_label_1
    _geom_bond_atom_site_label_2
    _geom_bond_site_symmetry_2
    _geom_bond_distance
    _geom_bond_publ_flag
    O1 C7 . 1.229(3) ?
    N1 C7 . 1.362(3) ?
    N1 C6 . 1.401(2) ?
    N1 H1 . 0.8488 ?
    N2 C7 . 1.352(3) ?
    N2 N3 . 1.382(2) ?
    N2 H2 . 0.8694 ?
    N3 C8 . 1.270(2) ?
    C1 C6 . 1.381(3) ?
    C1 C2 . 1.385(3) ?
    C1 H1A . 0.9300 ?
    C2 C3 . 1.367(3) ?
    C2 H2A . 0.9300 ?
    C3 C4 . 1.371(3) ?
    C3 H3A . 0.9300 ?
    C4 C5 . 1.369(3) ?
    C4 H4A . 0.9300 ?
    C5 C6 . 1.388(3) ?
    C5 H5A . 0.9300 ?
    C8 C10 . 1.487(3) ?
    C8 C9 . 1.495(3) ?
    C9 H9A . 0.9600 ?
    C9 H9B . 0.9600 ?
    C9 H9C . 0.9600 ?
    C10 H10A . 0.9600 ?
    C10 H10B . 0.9600 ?
    C10 H10C . 0.9600 ?
loop_
    _geom_angle_atom_site_label_1
    _geom_angle_atom_site_label_2
    _geom_angle_atom_site_label_3
    _geom_angle_site_symmetry_1
    _geom_angle_site_symmetry_3
    _geom_angle
    _geom_angle_publ_flag
    C7 N1 C6 . . 128.38(18) ?
    C7 N1 H1 . . 110.4 ?
    C6 N1 H1 . . 120.5 ?
    C7 N2 N3 . . 118.88(18) ?
    C7 N2 H2 . . 116.6 ?
    N3 N2 H2 . . 124.1 ?
    C8 N3 N2 . . 118.99(18) ?
    C6 C1 C2 . . 118.9(2) ?
    C6 C1 H1A . . 120.6 ?
    C2 C1 H1A . . 120.6 ?
    C3 C2 C1 . . 121.9(2) ?
    C3 C2 H2A . . 119.1 ?
    C1 C2 H2A . . 119.1 ?
    C2 C3 C4 . . 119.3(2) ?
    C2 C3 H3A . . 120.4 ?
    C4 C3 H3A . . 120.4 ?
    C5 C4 C3 . . 119.7(2) ?
    C5 C4 H4A . . 120.1 ?
    C3 C4 H4A . . 120.1 ?
    C4 C5 C6 . . 121.5(2) ?
    C4 C5 H5A . . 119.3 ?
    C6 C5 H5A . . 119.3 ?
    C1 C6 C5 . . 118.7(2) ?
    C1 C6 N1 . . 124.4(2) ?
    C5 C6 N1 . . 116.88(18) ?
    O1 C7 N2 . . 121.6(2) ?
    O1 C7 N1 . . 123.6(2) ?
    N2 C7 N1 . . 114.8(2) ?
    N3 C8 C10 . . 117.0(2) ?
    N3 C8 C9 . . 126.0(2) ?
    C10 C8 C9 . . 117.0(2) ?
    C8 C9 H9A . . 109.5 ?
    C8 C9 H9B . . 109.5 ?
    H9A C9 H9B . . 109.5 ?
    C8 C9 H9C . . 109.5 ?
    H9A C9 H9C . . 109.5 ?
    H9B C9 H9C . . 109.5 ?
    C8 C10 H10A . . 109.5 ?
    C8 C10 H10B . . 109.5 ?
    H10A C10 H10B . . 109.5 ?
    C8 C10 H10C . . 109.5 ?
    H10A C10 H10C . . 109.5 ?
    H10B C10 H10C . . 109.5 ?
loop_
    _geom_torsion_atom_site_label_1
    _geom_torsion_atom_site_label_2
    _geom_torsion_atom_site_label_3
    _geom_torsion_atom_site_label_4
    _geom_torsion_site_symmetry_1
    _geom_torsion_site_symmetry_2
    _geom_torsion_site_symmetry_3
    _geom_torsion_site_symmetry_4
    _geom_torsion
    _geom_torsion_publ_flag
    C7 N2 N3 C8 . . . . -171.93(18) ?
    C6 C1 C2 C3 . . . . -0.1(4) ?
    C1 C2 C3 C4 . . . . 0.0(4) ?
    C2 C3 C4 C5 . . . . -0.3(4) ?
    C3 C4 C5 C6 . . . . 0.7(3) ?
    C2 C1 C6 C5 . . . . 0.5(3) ?
    C2 C1 C6 N1 . . . . -178.47(19) ?
    C4 C5 C6 C1 . . . . -0.8(3) ?
    C4 C5 C6 N1 . . . . 178.26(18) ?
    C7 N1 C6 C1 . . . . -11.0(3) ?
    C7 N1 C6 C5 . . . . 169.99(19) ?
    N3 N2 C7 O1 . . . . -179.16(18) ?
    N3 N2 C7 N1 . . . . 2.0(3) ?
    C6 N1 C7 O1 . . . . 2.5(3) ?
    C6 N1 C7 N2 . . . . -178.70(18) ?
    N2 N3 C8 C10 . . . . -179.96(18) ?
    N2 N3 C8 C9 . . . . 0.5(3) ?
loop_
    _geom_hbond_atom_site_label_D
    _geom_hbond_atom_site_label_H
    _geom_hbond_atom_site_label_A
    _geom_hbond_site_symmetry_A
    _geom_hbond_distance_DH
    _geom_hbond_distance_HA
    _geom_hbond_distance_DA
    _geom_hbond_angle_DHA
    _geom_hbond_publ_flag
    N2 H2 O1 3_757 0.87 2.04 2.892(3) 168 yes
    C1 H1A O1 . 0.93 2.29 2.879(3) 120 yes
    C9 H9A O1 3_757 0.96 2.50 3.366(3) 149 yes
_iucr_refine_instructions_details
;
TITL mattia1_0m    in  P21/c (R.T.)
CELL  1.54178    6.2225   15.3429   11.8897    90.000   112.283    90.000
ZERR  4           0.0003    0.0007    0.0005     0.000     0.004     0.000
LATT   1
SYMM             - X ,    0.50000 + Y ,    0.50000 - Z
SFAC  C  H  N  O
UNIT    40   52  12   4
TEMP    23
L.S. 10
FMAP 2 1 60
PLAN -20
ACTA
BOND $H
OMIT -4 126
SIZE 0.08 0.11 1.50
CONF
WGHT    0.067600
EXTI    0.009310
FVAR       0.93520
O1    4    0.826901    0.064112    0.882184    11.00000    0.08549    0.09348 =
         0.07269    0.01049    0.04494    0.02058
N1    3    0.517516    0.129260    0.906764    11.00000    0.07663    0.07331 =
         0.06520    0.00710    0.03739    0.01330
AFIX   3
H1    2    0.458515    0.129910    0.960474    11.00000   -1.20000
AFIX   0
N2    3    0.796480    0.059434    1.065000    11.00000    0.07189    0.07836 =
         0.06355    0.00256    0.03315    0.00999
AFIX   3
H2    2    0.918390    0.026034    1.091210    11.00000   -1.20000
AFIX   0
N3    3    0.665813    0.081373    1.132366    11.00000    0.07249    0.07406 =
         0.06501   -0.00094    0.03755    0.00153
C1    1    0.474244    0.162544    0.696804    11.00000    0.07782    0.07967 =
         0.07642    0.01026    0.04272    0.00853
AFIX  43
H1A   2    0.620185    0.140185    0.708712    11.00000   -1.20000
AFIX   0
C2    1    0.335557    0.197767    0.585653    11.00000    0.09599    0.09409 =
         0.07744    0.01654    0.04902    0.00898
AFIX  43
H2A   2    0.390532    0.198871    0.523027    11.00000   -1.20000
AFIX   0
C3    1    0.120239    0.230942    0.565392    11.00000    0.08175    0.09569 =
         0.08162    0.02269    0.03376    0.01149
AFIX  43
H3A   2    0.030125    0.254253    0.489986    11.00000   -1.20000
AFIX   0
C4    1    0.038561    0.229474    0.657480    11.00000    0.07743    0.08776 =
         0.08175    0.01249    0.03794    0.01061
AFIX  43
H4A   2   -0.107385    0.252078    0.645016    11.00000   -1.20000
AFIX   0
C5    1    0.172683    0.194601    0.767871    11.00000    0.07955    0.07280 =
         0.07330    0.00284    0.04147    0.00486
AFIX  43
H5A   2    0.115447    0.193276    0.829636    11.00000   -1.20000
AFIX   0
C6    1    0.392182    0.161179    0.789669    11.00000    0.06882    0.05444 =
         0.06584   -0.00152    0.03508    0.00019
C7    1    0.719017    0.082801    0.946615    11.00000    0.07247    0.06268 =
         0.06360   -0.00059    0.03332    0.00144
C8    1    0.750354    0.068599    1.246420    11.00000    0.07439    0.06621 =
         0.06620   -0.00518    0.03348   -0.00655
C9    1    0.984875    0.031714    1.318260    11.00000    0.08939    0.09791 =
         0.07188   -0.00160    0.02745    0.00692
AFIX 137
H9A   2    1.018091   -0.014840    1.273359    11.00000   -1.50000
H9B   2    0.987093    0.009754    1.394298    11.00000   -1.50000
H9C   2    1.100067    0.076539    1.333264    11.00000   -1.50000
AFIX   0
C10   1    0.602928    0.093211    1.314861    11.00000    0.09608    0.10293 =
         0.08021   -0.00071    0.04956    0.00043
AFIX 137
H10A  2    0.458268    0.116563    1.259628    11.00000   -1.50000
H10B  2    0.681810    0.136353    1.374796    11.00000   -1.50000
H10C  2    0.573556    0.042604    1.354332    11.00000   -1.50000
HKLF 4 1 -1.0000  0.0000  0.0000  0.0000 -1.0000  0.0000  1.0000  0.0000  1.0000
REM  mattia1_0m    in  P21/c (R.T.)
REM R1 =  0.0483 for    938 Fo > 4sig(Fo)  and  0.0899 for all   1657 data
REM    130 parameters refined using      0 restraints
END
WGHT      0.0672      0.0000
REM Highest difference peak  0.180,  deepest hole -0.128,  1-sigma level  0.036
Q1    1   1.0709  0.0650  1.4146  11.00000  0.05    0.18
Q2    1   0.7119  0.0946  0.8023  11.00000  0.05    0.17
Q3    1   1.0751  0.0352  1.2449  11.00000  0.05    0.16
Q4    1   0.8818  0.0589  1.2797  11.00000  0.05    0.13
Q5    1   0.0843  0.3188  0.5192  11.00000  0.05    0.12
Q6    1  -0.0596  0.2242  0.4342  11.00000  0.05    0.12
Q7    1   0.4361  0.2337  0.6579  11.00000  0.05    0.12
Q8    1   0.7021  0.0564  1.4161  11.00000  0.05    0.12
Q9    1   0.7312  0.0813  1.0978  11.00000  0.05    0.11
Q10   1   0.0558  0.1645  0.6854  11.00000  0.05    0.11
Q11   1   0.6234  0.0575  1.1619  11.00000  0.05    0.11
Q12   1   0.9045 -0.0087  0.9388  11.00000  0.05    0.11
Q13   1   0.9117  0.0629  1.1027  11.00000  0.05    0.11
Q14   1   0.5415  0.1018  1.0773  11.00000  0.05    0.11
Q15   1   1.0346  0.0227  0.9530  11.00000  0.05    0.10
Q16   1   0.3290  0.1390  0.5925  11.00000  0.05    0.10
Q17   1   0.1234  0.2139  0.4358  11.00000  0.05    0.10
Q18   1   0.1198  0.2399  0.7029  11.00000  0.05    0.10
Q19   1   0.7670  0.1834  0.7600  11.00000  0.05    0.10
Q20   1   0.4194  0.0376  1.2482  11.00000  0.05    0.09
;
