# Supplementary material for: N-Phenyl-2-(propan-2-yl­idene)­hydrazine­carboxamide
Source: Acta Crystallogr Sect E Struct Rep Online. 2012 Feb 10;68(Pt 3):o671. doi: 10.1107/S1600536812004904 (PMC3295459; doi:10.1107/S1600536812004904)
Supplement: Supplementary file 2 [file e-68-0o671-Isup2.hkl]

# 
# h,k,l, Fc-squared, Fo-squared, sigma(Fo-squared) and status flag 
# 
data_I
_shelx_title ' mattia1_0m    in  P21/c (R.T.)' 
_shelx_refln_list_code          4 
_shelx_F_calc_maximum      130.09 
_exptl_crystal_F_000       408.00 
_reflns_d_resolution_high  0.8654 
 
loop_ 
 _symmetry_equiv_pos_as_xyz 
 'x, y, z' 
 '-x, y+1/2, -z+1/2' 
 '-x, -y, -z' 
 'x, -y-1/2, z-1/2' 
 
_cell_length_a     6.2225 
_cell_length_b    15.3429 
_cell_length_c    11.8897 
_cell_angle_alpha  90.000 
_cell_angle_beta  112.283 
_cell_angle_gamma  90.000 
 
_shelx_F_squared_multiplier     1.000 
 
loop_ 
 _refln_index_h 
 _refln_index_k 
 _refln_index_l 
 _refln_F_squared_calc 
 _refln_F_squared_meas 
 _refln_F_squared_sigma 
 _refln_observed_status 
   1   0   0      190.26      155.10      3.38 o 
   2   0   0        0.61        0.62      0.54 o 
   3   0   0       43.44       45.66      2.14 o 
   4   0   0        9.58        8.74      2.52 o 
   5   0   0       10.93       10.82      2.06 o 
   6   0   0       19.66        4.61      5.34 o 
   1   1   0       80.24       71.52      1.80 o 
   2   1   0      178.57      168.57      2.79 o 
   3   1   0      530.20      601.93      7.12 o 
   4   1   0        2.50        2.06      0.74 o 
   5   1   0        3.15        3.01      0.97 o 
   6   1   0        0.70        0.66      4.00 o 
   0   2   0      136.86      127.20      3.49 o 
   1   2   0       29.60       29.44      2.78 o 
   2   2   0      852.30      831.66     15.27 o 
   3   2   0        8.04        9.58      0.85 o 
   4   2   0      105.95      115.88      3.00 o 
   5   2   0       18.33       18.86      2.56 o 
   6   2   0        0.03        0.01      3.71 o 
   1   3   0    16923.47    17428.61    263.78 o 
   2   3   0       42.12       38.20      2.77 o 
   3   3   0        7.27       11.39      1.22 o 
   4   3   0        0.07       -0.07      0.70 o 
   5   3   0        0.79        0.48      0.88 o 
   6   3   0        1.36       -1.04      3.65 o 
   0   4   0      445.30      453.43     11.00 o 
   1   4   0     8259.32     8368.45    101.58 o 
   2   4   0        3.59        4.58      1.39 o 
   3   4   0       62.35       58.51      3.52 o 
   4   4   0        1.60        1.37      0.99 o 
   5   4   0        8.98        9.23      1.26 o 
   6   4   0        0.03       -0.36      3.74 o 
   1   5   0     3305.34     3334.93     42.16 o 
   2   5   0       73.96       89.79      6.53 o 
   3   5   0      119.58      139.07      9.60 o 
   4   5   0       79.13       22.53      8.93 o 
   5   5   0        0.27        0.55      0.99 o 
   6   5   0        4.90       -0.65      5.16 o 
   0   6   0     1909.01     1919.65     25.71 o 
   1   6   0      478.53      498.96     10.12 o 
   2   6   0      966.66      927.57      9.51 o 
   3   6   0        8.85       11.38      1.35 o 
   4   6   0        0.10        0.19      0.91 o 
   5   6   0        1.85        1.53      1.03 o 
   6   6   0        0.03        0.34      4.77 o 
   1   7   0      139.20      148.10      8.73 o 
   2   7   0      623.12      585.62      6.87 o 
   3   7   0       17.24       21.53      3.21 o 
   4   7   0        0.46        1.60      1.72 o 
   5   7   0        7.51        7.03      1.57 o 
   6   7   0        2.65        0.88      5.05 o 
   0   8   0     1257.22     1413.70     20.46 o 
   1   8   0       12.74       17.63      0.91 o 
   2   8   0     1120.36     1060.57     18.62 o 
   3   8   0        3.99        4.01      1.46 o 
   4   8   0        1.43        0.85      2.48 o 
   5   8   0       17.23       16.48      3.42 o 
   1   9   0      200.99      221.28      9.07 o 
   2   9   0       30.99       29.56      3.36 o 
   3   9   0        5.34        3.69      1.48 o 
   4   9   0        6.59        5.77      1.98 o 
   5   9   0        0.00        0.71      5.48 o 
   0  10   0       71.75       80.84      3.36 o 
   1  10   0        5.33        6.55      0.93 o 
   2  10   0       16.69       19.98      2.54 o 
   3  10   0       50.63       47.40      7.80 o 
   4  10   0       10.31       11.50      2.17 o 
   5  10   0        6.34        1.08      5.29 o 
   1  11   0      283.94      273.39     28.67 o 
   2  11   0       28.56       27.76      3.36 o 
   3  11   0       97.45       95.51     15.95 o 
   4  11   0        0.37        0.51      1.35 o 
   5  11   0        3.07        1.49      4.99 o 
   0  12   0       67.59       64.55      5.53 o 
   1  12   0       29.23       32.33      1.32 o 
   2  12   0       20.39       19.42      2.88 o 
   3  12   0       17.19       18.50      2.41 o 
   4  12   0        7.95        4.79      6.26 o 
   1  13   0       16.69       16.66      1.88 o 
   2  13   0        8.25        8.74      2.16 o 
   3  13   0        1.38        1.14      0.43 o 
   4  13   0       19.74       11.79     10.43 o 
   0  14   0       54.39       50.56      4.16 o 
   1  14   0        1.32        0.97      0.52 o 
   2  14   0       24.78       25.19      2.78 o 
   3  14   0        0.29        0.68      0.44 o 
   4  14   0        0.25        0.45      0.39 o 
   1  15   0        7.99        8.60      1.09 o 
   2  15   0        2.51        1.91      0.40 o 
   3  15   0        1.21        1.17      0.34 o 
   1  16   0        2.55       16.45     26.92 o 
   2  16   0       12.55        2.48     10.12 o 
  -6   1   1        0.19       -0.85      2.09 o 
  -5   1   1        5.62        5.95      1.16 o 
  -4   1   1        2.12        3.78      0.77 o 
  -3   1   1      551.39      565.68      6.65 o 
  -2   1   1       51.19       40.85      1.86 o 
  -1   1   1     3486.48     3182.58     61.96 o 
   0   1   1     3797.67     3956.57     60.81 o 
   1   1   1     1065.40      948.90     15.65 o 
   2   1   1     2623.01     2668.13     26.58 o 
   3   1   1       94.93      102.65      6.37 o 
   4   1   1       20.36       21.14      1.21 o 
   5   1   1        1.06        0.68      0.97 o 
   6   1   1       11.08        2.73      3.22 o 
  -6   2   1       17.93        8.24      6.24 o 
  -5   2   1        0.59        0.13      0.87 o 
  -4   2   1        1.06        2.19      0.68 o 
  -3   2   1      217.92      237.15      3.06 o 
  -2   2   1      256.14      235.68      4.87 o 
  -1   2   1     5491.34     5469.75    104.97 o 
   0   2   1      831.38      801.75     10.29 o 
   1   2   1     1451.85     1418.57     17.65 o 
   2   2   1      416.25      388.18      5.92 o 
   3   2   1      612.51      632.26      7.64 o 
   4   2   1        0.83        0.58      0.69 o 
   5   2   1        1.55        1.49      0.96 o 
   6   2   1        0.18        3.19      3.21 o 
  -6   3   1        0.78        3.59      3.54 o 
  -5   3   1        8.10        4.55      1.43 o 
  -4   3   1      100.36      106.69      8.37 o 
  -3   3   1      167.04      211.17      2.77 o 
  -2   3   1      771.38      732.62     11.56 o 
  -1   3   1     1545.11     1550.07     22.72 o 
   0   3   1      371.18      364.20      5.57 o 
   1   3   1      398.49      440.71     21.54 o 
   2   3   1      204.17      210.56      4.25 o 
   3   3   1       55.02       65.90      5.22 o 
   4   3   1        2.43        1.19      0.95 o 
   5   3   1        9.42        8.08      1.03 o 
   6   3   1        0.10        2.54      3.40 o 
  -6   4   1        3.34       -0.56      4.12 o 
  -5   4   1        2.35        0.86      1.26 o 
  -4   4   1       26.65       27.10      3.45 o 
  -3   4   1       60.55       66.25      4.22 o 
  -2   4   1      404.10      444.81      6.10 o 
  -1   4   1      381.14      387.10      7.66 o 
   0   4   1    10751.30    11701.23    180.37 o 
   1   4   1     2540.03     2521.08     28.79 o 
   2   4   1       50.30       57.17      1.82 o 
   3   4   1      423.42      456.52      8.47 o 
   4   4   1       28.34       23.08      3.88 o 
   5   4   1       17.30       15.20      1.53 o 
   6   4   1        0.15        1.98      3.46 o 
  -6   5   1        7.10        3.55      6.25 o 
  -5   5   1       24.08       24.03      4.05 o 
  -4   5   1        0.00       -1.10      1.20 o 
  -3   5   1      102.65      111.87      6.73 o 
  -2   5   1      245.97      233.52      3.46 o 
  -1   5   1       35.81       27.33      2.44 o 
   0   5   1     3784.61     3665.06     45.35 o 
   1   5   1      176.94      158.53      5.13 o 
   2   5   1      481.06      459.68      6.53 o 
   3   5   1        6.32       10.37      1.08 o 
   4   5   1       16.78       13.63      2.89 o 
   5   5   1        8.40        7.82      1.46 o 
   6   5   1        4.71        1.22      4.50 o 
  -6   6   1        0.48        0.10      5.67 o 
  -5   6   1       12.99       12.36      2.98 o 
  -4   6   1       59.79       12.95      9.77 o 
  -3   6   1        1.26        2.12      0.61 o 
  -2   6   1      285.58      285.80      6.62 o 
  -1   6   1      300.04      288.94     14.56 o 
   0   6   1        8.26        7.30      0.71 o 
   1   6   1     1406.42     1392.45     15.63 o 
   2   6   1        9.16        8.70      0.91 o 
   3   6   1       10.79        9.40      1.54 o 
   4   6   1       45.53       39.63      6.89 o 
   5   6   1        1.40       -0.81      1.18 o 
   6   6   1        5.48        2.94      4.68 o 
  -6   7   1        0.02        0.20      5.16 o 
  -5   7   1        1.76        0.63      2.42 o 
  -4   7   1        2.54        2.88      1.06 o 
  -3   7   1        2.55        2.21      0.71 o 
  -2   7   1      514.11      573.11      7.51 o 
  -1   7   1       84.21       92.89      6.12 o 
   0   7   1      108.44       90.47      1.76 o 
   1   7   1      572.89      509.10     34.48 o 
   2   7   1      534.28      550.60      7.18 o 
   3   7   1       24.20       25.32      2.66 o 
   4   7   1       16.52       14.27      1.67 o 
   5   7   1        4.47        3.89      2.67 o 
  -6   8   1        2.84        1.09      4.83 o 
  -5   8   1        2.70        2.50      2.52 o 
  -4   8   1        7.98        8.10      1.99 o 
  -3   8   1        0.00        0.48      1.19 o 
  -2   8   1        1.91        1.22      0.92 o 
  -1   8   1      302.99      313.65     12.83 o 
   0   8   1       80.46       82.35      2.33 o 
   1   8   1     1908.69     1814.52     39.69 o 
   2   8   1        0.01        0.29      1.00 o 
   3   8   1        4.02        3.25      1.11 o 
   4   8   1       78.89       71.81     11.09 o 
   5   8   1        2.51        1.63      5.70 o 
  -5   9   1        3.21        3.42      2.72 o 
  -4   9   1        0.48       -0.29      1.63 o 
  -3   9   1        0.03        1.01      2.46 o 
  -2   9   1        0.01        0.60      0.83 o 
  -1   9   1       64.72       60.56      2.24 o 
   0   9   1      319.17      307.23      4.21 o 
   1   9   1      214.96      220.43     14.23 o 
   2   9   1      262.70      260.29     27.31 o 
   3   9   1        7.36        7.56      1.62 o 
   4   9   1       26.19       30.55      5.60 o 
   5   9   1       15.47        6.84      5.94 o 
  -5  10   1        7.82        4.52      5.60 o 
  -4  10   1        6.56        7.19      1.41 o 
  -3  10   1       15.24       12.95      2.06 o 
  -2  10   1       30.08       31.08      3.55 o 
  -1  10   1       82.77       87.81      6.65 o 
   0  10   1        9.28       10.75      1.15 o 
   1  10   1      119.01      117.44      9.43 o 
   2  10   1        0.80        0.16      0.96 o 
   3  10   1       64.48       81.36     15.32 o 
   4  10   1        1.96        2.34      1.42 o 
   5  10   1        0.04        1.80      5.48 o 
  -5  11   1        0.07       -0.22      4.96 o 
  -4  11   1        0.24        0.01      1.31 o 
  -3  11   1       22.39       24.59      3.12 o 
  -2  11   1       13.70       15.66      3.08 o 
  -1  11   1        3.93        5.75      1.14 o 
   0  11   1        3.68        5.52      1.17 o 
   1  11   1      125.68      122.38     10.91 o 
   2  11   1       48.29       38.70      5.80 o 
   3  11   1       31.27       33.86      6.37 o 
   4  11   1       12.41       11.79      2.16 o 
  -5  12   1        0.10        0.72      4.71 o 
  -4  12   1        2.39        1.26      1.77 o 
  -3  12   1        0.78        0.62      1.31 o 
  -2  12   1        5.70        4.42      1.44 o 
  -1  12   1       49.86       42.61      1.46 o 
   0  12   1       10.15        9.77      0.89 o 
   1  12   1       49.47       47.72      3.09 o 
   2  12   1      180.18      181.35     34.90 o 
   3  12   1        7.35        9.05      1.68 o 
   4  12   1       11.71        4.46      6.30 o 
  -4  13   1        3.14        4.13      6.00 o 
  -3  13   1        3.44        2.41      1.42 o 
  -2  13   1        0.08        0.36      0.49 o 
  -1  13   1       20.06       20.53      1.17 o 
   0  13   1       14.71       15.41      0.95 o 
   1  13   1        0.21       -0.10      0.85 o 
   2  13   1       93.23      100.74     16.66 o 
   3  13   1       29.63       33.09      5.41 o 
   4  13   1        0.02        0.19      0.60 o 
  -4  14   1        3.93        3.00      0.98 o 
  -3  14   1        0.31        0.75      1.03 o 
  -2  14   1        1.95        1.08      0.51 o 
  -1  14   1        0.24        0.63      0.47 o 
   0  14   1        0.15        0.97      0.39 o 
   1  14   1        0.35        0.67      0.44 o 
   2  14   1        7.23        7.03      1.50 o 
   3  14   1        1.05        2.29      0.91 o 
  -3  15   1        2.39        1.87      0.34 o 
  -2  15   1        0.49        0.47      0.85 o 
  -1  15   1        0.21        0.07      0.39 o 
   0  15   1       34.05       32.35      3.05 o 
   1  15   1        3.87        3.60      0.39 o 
   2  15   1        7.60        7.19      2.39 o 
   3  15   1       49.03       57.52     39.39 o 
  -3  16   1        0.81        0.78      0.24 o 
  -2  16   1        4.19        2.82      2.96 o 
  -1  16   1        1.13        1.54      1.04 o 
   0  16   1        4.93       -0.65     23.00 o 
   1  16   1        7.85        4.43     26.20 o 
   2  16   1       11.29       12.42      4.07 o 
  -2  17   1        0.52       -1.83      8.49 o 
  -1  17   1        0.00       -0.33     22.04 o 
  -6   0   2        4.57       -0.07     15.11 o 
  -5   0   2       12.15       10.92      1.64 o 
  -4   0   2        5.89        3.94      1.18 o 
  -3   0   2       88.04      107.64     21.50 o 
  -2   0   2      227.80      198.87      7.52 o 
  -1   0   2     1444.88     1423.63     30.00 o 
   0   0   2     2051.17     1842.21     36.12 o 
   2   0   2      552.05      520.13      8.29 o 
   3   0   2      201.54      194.82      4.22 o 
   4   0   2        0.11       -0.21      0.96 o 
   5   0   2       64.69       69.90     12.42 o 
   6   0   2        5.38        0.21      3.97 o 
  -6   1   2        6.13       -0.19     10.16 o 
  -5   1   2        2.39        1.68      1.21 o 
  -4   1   2      139.72      160.26     11.61 o 
  -3   1   2      324.29      331.57      3.66 o 
  -2   1   2       16.77       17.46      2.90 o 
  -1   1   2     1252.82     1110.75     17.07 o 
   0   1   2      324.30      275.32      7.09 o 
   2   1   2       15.52       15.18      0.73 o 
   3   1   2       83.52       75.55      4.23 o 
   4   1   2       13.45       14.28      1.69 o 
   5   1   2        7.50        8.36      1.20 o 
   6   1   2        0.00        0.39      2.77 o 
  -6   2   2        1.47        4.46      9.77 o 
  -5   2   2        4.85        3.93      1.42 o 
  -4   2   2       90.12       95.12      5.72 o 
  -3   2   2      392.98      421.20      4.48 o 
  -2   2   2       19.90       17.93      1.22 o 
  -1   2   2      456.74      396.60     10.83 o 
   0   2   2        1.07       -0.09      0.68 o 
   1   2   2       16.36       13.24      2.20 o 
   2   2   2       96.74      106.74      3.60 o 
   3   2   2       30.63       24.20      2.31 o 
   4   2   2       31.88       30.92      7.32 o 
   5   2   2        2.93        2.70      1.02 o 
   6   2   2        0.68        0.85      2.81 o 
  -6   3   2        6.88        7.35      3.37 o 
  -5   3   2        3.14        2.28      1.29 o 
  -4   3   2        0.57        0.09      0.74 o 
  -3   3   2       54.79       59.55      2.54 o 
  -2   3   2      259.88      264.80      7.01 o 
  -1   3   2       74.32       74.24      3.03 o 
   0   3   2     4417.37     4616.23     65.23 o 
   1   3   2      344.98      329.31      4.94 o 
   2   3   2      510.08      508.09     10.90 o 
   3   3   2       40.33       38.70      3.18 o 
   4   3   2        1.07        1.98      0.70 o 
   5   3   2        3.89        2.16      1.21 o 
   6   3   2        1.68        1.86      2.93 o 
  -6   4   2        1.22        1.06      2.90 o 
  -5   4   2        1.88        0.31      1.12 o 
  -4   4   2        0.91        0.90      0.85 o 
  -3   4   2       10.00       13.44      1.33 o 
  -2   4   2       14.63       14.49      1.59 o 
  -1   4   2      108.20      105.25      5.54 o 
   0   4   2      121.66      116.26      3.43 o 
   1   4   2      401.61      376.17      5.73 o 
   2   4   2       46.70       52.96      3.22 o 
   3   4   2       20.37       20.14      1.73 o 
   4   4   2      124.06       98.88     21.18 o 
   5   4   2        4.70        2.51      1.35 o 
   6   4   2        6.70        3.60      3.70 o 
  -6   5   2        0.40        1.66      6.23 o 
  -5   5   2        8.93        9.72      1.90 o 
  -4   5   2        0.35        1.09      0.92 o 
  -3   5   2       64.79       76.67      5.48 o 
  -2   5   2      193.29      182.41      2.81 o 
  -1   5   2      246.82      240.72      6.10 o 
   0   5   2      323.05      301.94      5.32 o 
   1   5   2        1.52        0.93      0.54 o 
   2   5   2       11.65       11.96      1.04 o 
   3   5   2       74.71       79.39      7.72 o 
   4   5   2       13.25       12.77      1.76 o 
   5   5   2        0.02        1.17      1.33 o 
  -6   6   2        4.82       -0.37      5.50 o 
  -5   6   2        0.17        0.39      2.24 o 
  -4   6   2       26.60       22.69      3.73 o 
  -3   6   2        4.65        4.88      0.75 o 
  -2   6   2      277.00      291.33      7.79 o 
  -1   6   2       45.05       50.44      3.62 o 
   0   6   2      522.90      506.93      8.60 o 
   1   6   2       31.18       30.48      1.24 o 
   2   6   2       82.18       79.57      3.32 o 
   3   6   2       88.10       88.75      7.89 o 
   4   6   2        0.02        0.50      0.75 o 
   5   6   2        0.09       -1.00      2.26 o 
  -6   7   2        0.13        3.53      5.40 o 
  -5   7   2       32.60       30.84      8.18 o 
  -4   7   2       18.44       17.92      3.13 o 
  -3   7   2        0.30        1.56      1.07 o 
  -2   7   2        1.16        1.91      0.85 o 
  -1   7   2      185.43      169.25      7.74 o 
   0   7   2       11.57       12.43      0.94 o 
   1   7   2      904.91      867.46     27.36 o 
   2   7   2        2.84        3.00      0.73 o 
   3   7   2       73.70       66.05      9.25 o 
   4   7   2       61.35       61.32      5.87 o 
   5   7   2        0.19        1.42      5.32 o 
  -6   8   2        0.74        0.18      4.86 o 
  -5   8   2        1.53        0.53      2.50 o 
  -4   8   2        2.46        2.91      1.52 o 
  -3   8   2       14.84       18.03      2.28 o 
  -2   8   2        9.02       10.50      0.98 o 
  -1   8   2        1.91        3.36      0.75 o 
   0   8   2       80.27       82.55      5.84 o 
   1   8   2        9.34       11.65      1.55 o 
   2   8   2        4.75        3.85      1.09 o 
   3   8   2       54.21       51.04      8.09 o 
   4   8   2        0.34       -0.32      0.78 o 
   5   8   2        1.84        1.28      5.64 o 
  -6   9   2        3.86        3.54      4.64 o 
  -5   9   2        7.45        7.76      2.86 o 
  -4   9   2        2.73        2.13      1.63 o 
  -3   9   2       19.32       18.03      1.58 o 
  -2   9   2      255.49      246.94     21.50 o 
  -1   9   2       92.10       99.79      3.28 o 
   0   9   2       34.16       27.97      1.45 o 
   1   9   2      163.56      154.27     15.20 o 
   2   9   2       31.94       33.78      6.55 o 
   3   9   2       53.69       55.91      9.62 o 
   4   9   2        4.34        5.96      1.49 o 
   5   9   2        1.11        1.28      5.18 o 
  -5  10   2        3.90        1.37      5.52 o 
  -4  10   2        9.35        8.09      1.38 o 
  -3  10   2       33.51       33.56      4.00 o 
  -2  10   2       12.38       12.80      1.39 o 
  -1  10   2       22.77       21.05      1.45 o 
   0  10   2        2.40        3.70      0.97 o 
   1  10   2       43.15       40.94      4.37 o 
   2  10   2       60.60       65.94     11.84 o 
   3  10   2       33.93       35.35      6.39 o 
   4  10   2        0.00       -0.53      2.72 o 
   5  10   2        0.43        0.20      4.65 o 
  -5  11   2        1.28        0.79      5.02 o 
  -4  11   2       11.51       11.31      2.05 o 
  -3  11   2       10.76        9.81      1.35 o 
  -2  11   2        0.75        3.75      1.11 o 
  -1  11   2        0.28       -0.27      1.04 o 
   0  11   2       12.68       13.09      2.10 o 
   1  11   2        7.30        8.76      1.42 o 
   2  11   2       81.34       76.13     12.44 o 
   3  11   2       30.12       28.51      4.65 o 
   4  11   2        6.26        2.24      6.55 o 
  -5  12   2        1.17        1.64      4.81 o 
  -4  12   2        0.50        0.80      1.69 o 
  -3  12   2        0.59       -0.15      1.31 o 
  -2  12   2        1.60        2.28      1.26 o 
  -1  12   2       50.84       45.09      2.17 o 
   0  12   2       29.66       26.66      0.95 o 
   1  12   2       81.85       77.63      5.35 o 
   2  12   2       57.05       62.00      9.70 o 
   3  12   2        3.44        2.53      0.53 o 
   4  12   2        2.31        4.05      1.33 o 
  -4  13   2        4.87       -0.04      5.91 o 
  -3  13   2       21.12       19.48      3.93 o 
  -2  13   2        0.14       -0.53      0.64 o 
  -1  13   2        0.89        0.40      0.57 o 
   0  13   2        0.77        0.72      0.23 o 
   1  13   2        7.22        7.04      0.51 o 
   2  13   2       11.24       11.08      1.46 o 
   3  13   2        9.69        7.47      2.34 o 
   4  13   2        0.16        0.19      0.85 o 
  -4  14   2        2.56        2.14      1.39 o 
  -3  14   2        0.02        0.88      0.78 o 
  -2  14   2       11.85       13.33      1.12 o 
  -1  14   2        0.33        0.47      0.36 o 
   0  14   2        4.10        5.39      0.45 o 
   1  14   2        0.01       -0.12      0.66 o 
   2  14   2        0.66        1.54      1.29 o 
   3  14   2        0.82        0.46      0.98 o 
  -3  15   2        0.02        1.05      0.32 o 
  -2  15   2        0.58        0.78      0.38 o 
  -1  15   2        0.22       -0.47      1.37 o 
   0  15   2        0.71        0.89      1.48 o 
   1  15   2        0.76        1.11      0.56 o 
   2  15   2       11.09        1.46     26.36 o 
   3  15   2        0.01       -0.02      0.85 o 
  -3  16   2        0.69       -0.56      0.99 o 
  -2  16   2        5.22        5.67      1.44 o 
  -1  16   2        6.14        5.42      3.35 o 
   0  16   2        3.98       -2.83     21.91 o 
   1  16   2        6.57        4.49     23.12 o 
   2  16   2       11.00       -0.08     23.59 o 
  -2  17   2        0.86        2.58     20.56 o 
  -1  17   2        1.12       13.55     14.94 o 
   0  17   2        0.75        2.37     12.52 o 
   1  17   2        0.02       -4.57     21.20 o 
  -4   1   3        9.88       11.56      1.70 o 
  -3   1   3       20.93       27.97      2.75 o 
  -2   1   3      839.16      975.69     16.94 o 
  -1   1   3      634.41      592.21     12.98 o 
   0   1   3      371.51      307.34      8.57 o 
   1   1   3       90.60       69.45      1.72 o 
   2   1   3      148.59      164.88      4.14 o 
   3   1   3       28.84       28.86      1.09 o 
   4   1   3       70.70       76.95      6.45 o 
   5   1   3        1.83        1.32      1.58 o 
  -6   2   3       10.06        1.99     16.35 o 
  -5   2   3       68.50       61.65     14.95 o 
  -4   2   3      182.82      195.21     18.01 o 
  -3   2   3       79.76       81.25      5.90 o 
  -2   2   3      211.58      220.46      5.66 o 
  -1   2   3      339.85      295.98      9.52 o 
   0   2   3      622.91      521.77      8.89 o 
   1   2   3        0.93        0.50      0.34 o 
   2   2   3       17.18       17.56      1.10 o 
   3   2   3        0.30       -0.10      0.44 o 
   4   2   3       20.42       18.59      1.19 o 
   5   2   3       11.22       11.79      3.63 o 
  -6   3   3        1.39       -1.28     15.78 o 
  -5   3   3        3.39        1.58      1.33 o 
  -4   3   3       69.09       85.67      6.77 o 
  -3   3   3        0.01        0.06      0.48 o 
  -2   3   3        4.21        3.95      2.44 o 
  -1   3   3      148.02      146.41      6.68 o 
   0   3   3       85.67       97.57      7.33 o 
   1   3   3      196.80      199.22      5.66 o 
   2   3   3        0.00       -0.34      0.40 o 
   3   3   3       62.00       64.00      2.35 o 
   4   3   3       59.17       59.24      4.71 o 
   5   3   3        6.79        8.12      2.54 o 
  -6   4   3        1.72       -0.19     14.81 o 
  -5   4   3       35.40       39.78      8.40 o 
  -4   4   3       15.28       16.53      1.61 o 
  -3   4   3      233.28      254.92      3.38 o 
  -2   4   3        4.93        5.15      1.19 o 
  -1   4   3      229.05      264.06      6.73 o 
   0   4   3      436.69      442.54     18.91 o 
   1   4   3      106.92      104.83      4.46 o 
   2   4   3       50.22       50.55      1.91 o 
   3   4   3       49.85       55.79      2.81 o 
   4   4   3       11.22       11.35      1.46 o 
   5   4   3       24.27       27.02      3.04 o 
  -6   5   3       45.53       19.30      7.33 o 
  -5   5   3       26.39       22.58      5.73 o 
  -4   5   3        0.12       -0.25      0.93 o 
  -3   5   3       56.10       53.02      4.88 o 
  -2   5   3      221.79      213.04      3.23 o 
  -1   5   3        6.58        3.76      1.51 o 
   0   5   3        4.38        7.85      1.56 o 
   1   5   3      328.28      320.56     16.51 o 
   2   5   3       21.17       21.94      1.36 o 
   3   5   3        6.67        7.13      1.21 o 
   4   5   3       42.17       46.81      4.34 o 
   5   5   3        0.89        0.53      3.84 o 
  -6   6   3        0.00        0.91      5.98 o 
  -5   6   3        0.81        1.27      2.98 o 
  -4   6   3       21.17       19.64      3.79 o 
  -3   6   3      289.01      325.41      5.58 o 
  -2   6   3      181.82      168.00     13.03 o 
  -1   6   3      150.23      159.16      7.06 o 
   0   6   3        1.14        1.18      0.98 o 
   1   6   3       56.03       57.43      2.50 o 
   2   6   3       11.38       12.68      1.25 o 
   3   6   3       69.86       59.28      5.98 o 
   4   6   3       12.74       12.26      1.49 o 
   5   6   3        0.00       -1.87      4.72 o 
  -6   7   3       14.25        8.15      5.84 o 
  -5   7   3       19.74       16.07      2.86 o 
  -4   7   3        1.58        2.32      1.39 o 
  -3   7   3       42.76       39.77      4.25 o 
  -2   7   3      280.28      304.90     15.27 o 
  -1   7   3       14.44       16.36      1.15 o 
   0   7   3       20.14       21.80      1.34 o 
   1   7   3        5.13        5.14      0.81 o 
   2   7   3       22.72       23.27      1.31 o 
   3   7   3      136.46      137.88     12.92 o 
   4   7   3        2.89        2.35      0.87 o 
   5   7   3        0.15        2.89      5.51 o 
  -6   8   3        0.39        0.56      4.86 o 
  -5   8   3        6.34        4.72      1.95 o 
  -4   8   3       17.04       16.21      2.34 o 
  -3   8   3       12.55       10.14      1.32 o 
  -2   8   3        3.92        6.27      1.04 o 
  -1   8   3        5.03        7.70      0.98 o 
   0   8   3      373.27      355.54     24.07 o 
   1   8   3       21.69       25.18      2.06 o 
   2   8   3        0.03        0.23      0.62 o 
   3   8   3        1.17        1.39      0.84 o 
   4   8   3       13.82       18.14      2.84 o 
   5   8   3        0.02       -0.94      4.98 o 
  -6   9   3        0.01       -0.39      4.50 o 
  -5   9   3       17.57       18.23      3.28 o 
  -4   9   3       13.51       16.57      2.69 o 
  -3   9   3        2.23        2.54      1.31 o 
  -2   9   3        2.82        4.21      1.04 o 
  -1   9   3       30.94       33.97      1.52 o 
   0   9   3       33.07       34.54      2.98 o 
   1   9   3       90.78      101.43      8.94 o 
   2   9   3        0.64        1.43      0.96 o 
   3   9   3       46.24       52.14     10.24 o 
   4   9   3        4.25        4.80      2.99 o 
  -5  10   3        4.84        4.99      2.36 o 
  -4  10   3        4.81        3.40      1.67 o 
  -3  10   3       15.85       13.74      1.80 o 
  -2  10   3      120.18      131.93     10.27 o 
  -1  10   3       56.63       50.26      3.33 o 
   0  10   3       63.38       74.56      9.29 o 
   1  10   3       21.38       20.09      2.49 o 
   2  10   3      108.19      109.64     16.10 o 
   3  10   3        9.61        7.77      1.55 o 
   4  10   3        1.68        1.51      6.47 o 
  -5  11   3        0.86       -0.52      5.28 o 
  -4  11   3        1.30        2.53      1.67 o 
  -3  11   3       27.78       28.26      5.60 o 
  -2  11   3       12.61       12.07      1.35 o 
  -1  11   3        0.41        1.15      1.10 o 
   0  11   3        9.04       12.49      1.73 o 
   1  11   3       78.49       74.08      6.40 o 
   2  11   3       31.65       33.78      5.29 o 
   3  11   3        6.09        7.37      1.52 o 
   4  11   3        0.03       -0.53      0.96 o 
  -5  12   3        0.01        0.53      4.71 o 
  -4  12   3        0.29       -0.55      1.73 o 
  -3  12   3        9.54        9.23      1.88 o 
  -2  12   3        0.02       -0.40      1.60 o 
  -1  12   3       59.23       54.40      2.22 o 
   0  12   3       20.75       20.11      0.77 o 
   1  12   3        2.81        1.57      0.76 o 
   2  12   3        3.88        3.97      0.56 o 
   3  12   3       19.31       21.86      4.29 o 
   4  12   3        0.01        0.71      0.55 o 
  -4  13   3       13.84        6.89      6.39 o 
  -3  13   3       16.93       18.18      3.57 o 
  -2  13   3       18.38       18.82      4.85 o 
  -1  13   3       12.23       12.53      1.65 o 
   0  13   3        0.01        0.09      0.29 o 
   1  13   3        5.51        6.00      0.90 o 
   2  13   3       26.15       30.43      6.49 o 
   3  13   3        0.12       -0.51      1.22 o 
  -4  14   3        0.68        0.60      1.57 o 
  -3  14   3        3.85        5.24      0.69 o 
  -2  14   3        5.79        4.61      4.34 o 
  -1  14   3       41.30       41.91      1.54 o 
   0  14   3        3.24        2.35      1.45 o 
   1  14   3       47.36       50.51      5.58 o 
   2  14   3       20.68       20.89      5.43 o 
   3  14   3        0.33        0.63      1.30 o 
  -3  15   3        1.02        1.10      0.60 o 
  -2  15   3        4.93        4.71      3.54 o 
  -1  15   3        0.02        0.10      0.34 o 
   0  15   3       11.90       11.84      1.89 o 
   1  15   3        7.01        6.75      0.80 o 
   2  15   3       24.32       24.57     15.96 o 
  -3  16   3        1.21        0.84      1.36 o 
  -2  16   3        4.39        4.42      1.16 o 
  -1  16   3        4.59        3.54     12.73 o 
   0  16   3        6.24       13.49     13.47 o 
   1  16   3        6.60        3.33     21.29 o 
  -1  17   3        0.42        5.89     12.21 o 
   0  17   3        0.21       -5.21     11.78 o 
  -4   0   4      214.94      221.98     57.67 o 
  -3   0   4       46.25       64.17     11.51 o 
  -2   0   4      354.07      417.42     13.69 o 
  -1   0   4      478.63      440.08     12.85 o 
   0   0   4      948.28      856.37     15.46 o 
   1   0   4      421.69      447.65     10.09 o 
   2   0   4        2.25        0.88      1.14 o 
   3   0   4        3.27        3.66      0.88 o 
   4   0   4        1.91        2.20      1.01 o 
   5   0   4       18.55       16.68      5.27 o 
  -4   1   4       95.85       92.66     16.05 o 
  -3   1   4        4.16        6.66      1.06 o 
  -2   1   4      543.09      576.97     12.06 o 
  -1   1   4       45.61       57.72      3.38 o 
   0   1   4      191.49      173.47      3.55 o 
   1   1   4      403.45      380.71      7.66 o 
   2   1   4      126.53      141.14      3.20 o 
   3   1   4       18.48       17.29      0.95 o 
   4   1   4      156.63      181.50      9.30 o 
   5   1   4        0.24        1.74      3.52 o 
  -5   2   4        2.97        3.74     25.56 o 
  -4   2   4      252.21      248.45     18.13 o 
  -3   2   4       27.84       21.81      2.47 o 
  -2   2   4        0.01        1.70      0.88 o 
  -1   2   4      658.13      650.75     17.54 o 
   0   2   4      245.76      223.26     15.23 o 
   1   2   4      388.35      407.78     14.06 o 
   2   2   4       46.95       46.31      1.35 o 
   3   2   4       75.20       73.04      3.29 o 
   4   2   4        0.30        0.27      0.72 o 
   5   2   4        9.78        4.17      3.63 o 
  -5   3   4      443.80      267.60    120.50 o 
  -4   3   4        0.03        0.63      0.77 o 
  -3   3   4       46.24       65.35      6.39 o 
  -2   3   4      369.23      375.20     30.28 o 
  -1   3   4        5.46       12.00      2.90 o 
   0   3   4       16.07       20.17      1.03 o 
   1   3   4      493.09      483.49      6.99 o 
   2   3   4       20.96       20.28      1.00 o 
   3   3   4       75.64       68.88      6.71 o 
   4   3   4        4.22        4.02      0.86 o 
   5   3   4        6.24        5.76      3.60 o 
  -6   4   4        0.45        2.82     21.55 o 
  -5   4   4       69.27       66.92     18.09 o 
  -4   4   4       20.16       23.80      2.32 o 
  -3   4   4        5.90        5.49      0.82 o 
  -2   4   4       10.13       10.65      1.18 o 
  -1   4   4      193.08      185.08      5.47 o 
   0   4   4        1.54        1.58      0.43 o 
   1   4   4       46.87       48.02      1.44 o 
   2   4   4        7.24        6.28      0.84 o 
   3   4   4       22.43       20.15      1.98 o 
   4   4   4        5.33        5.33      0.92 o 
   5   4   4        0.36        4.67      3.73 o 
  -6   5   4        4.99        0.82     14.02 o 
  -5   5   4       47.58       50.64     13.28 o 
  -4   5   4       79.41       85.79      9.77 o 
  -3   5   4      313.98      341.80     30.59 o 
  -2   5   4       18.72       17.44      1.82 o 
  -1   5   4       18.37       20.13      1.33 o 
   0   5   4      416.00      362.60     22.00 o 
   1   5   4        0.57        0.31      0.46 o 
   2   5   4      127.73      127.44     13.50 o 
   3   5   4       97.65      105.33      8.98 o 
   4   5   4        7.77        8.62      1.43 o 
   5   5   4        7.73        5.39      4.37 o 
  -6   6   4      129.36       54.97     21.98 o 
  -5   6   4        0.29        1.36      1.96 o 
  -4   6   4      290.03      295.65     25.47 o 
  -3   6   4       33.96       34.18      3.35 o 
  -2   6   4       75.63       63.59      5.37 o 
  -1   6   4        6.24        6.77      0.94 o 
   0   6   4      463.32      471.88     18.08 o 
   1   6   4        1.64        2.06      1.42 o 
   2   6   4       38.71       34.28      4.88 o 
   3   6   4       18.47       18.79      2.06 o 
   4   6   4        3.52        4.06      0.91 o 
   5   6   4        1.96        6.04      4.32 o 
  -6   7   4        0.21       -0.73      5.85 o 
  -5   7   4        4.79        4.65      2.22 o 
  -4   7   4      101.33       63.99     11.36 o 
  -3   7   4       41.40       42.95      4.23 o 
  -2   7   4      128.02      132.83      9.48 o 
  -1   7   4        4.70        4.21      0.97 o 
   0   7   4      350.14      360.05     12.80 o 
   1   7   4       88.39       87.43      7.57 o 
   2   7   4       10.09        6.84      2.06 o 
   3   7   4       29.14       27.31      2.89 o 
   4   7   4        0.15        0.87      1.12 o 
   5   7   4        1.82        0.04      4.45 o 
  -6   8   4        4.37        2.11      5.37 o 
  -5   8   4        7.29       10.46      2.31 o 
  -4   8   4      201.67      203.71     27.86 o 
  -3   8   4       18.54       21.95      2.06 o 
  -2   8   4        1.35        3.11      1.10 o 
  -1   8   4        0.45        0.58      0.93 o 
   0   8   4       19.88       20.28      1.77 o 
   1   8   4       17.72       17.83      3.13 o 
   2   8   4       41.23       42.41      6.12 o 
   3   8   4        8.44        6.81      1.34 o 
   4   8   4        0.01        2.26      6.34 o 
  -6   9   4        0.11       -0.02      4.76 o 
  -5   9   4       46.70       52.87      9.30 o 
  -4   9   4        2.15        2.30      1.67 o 
  -3   9   4       66.72       56.78      5.43 o 
  -2   9   4        0.11        0.25      1.14 o 
  -1   9   4      187.27      184.92      6.33 o 
   0   9   4        9.57       10.08      1.42 o 
   1   9   4       14.23       12.11      1.73 o 
   2   9   4       42.23       37.94      5.57 o 
   3   9   4        3.75        2.90      1.02 o 
   4   9   4        1.33        2.57      5.96 o 
  -5  10   4        6.57        5.90      2.37 o 
  -4  10   4        3.37        2.27      2.17 o 
  -3  10   4      227.80      209.48     17.83 o 
  -2  10   4        9.94       11.52      1.72 o 
  -1  10   4      152.59      154.38      5.02 o 
   0  10   4        2.52        2.57      1.34 o 
   1  10   4        0.06        0.49      0.56 o 
   2  10   4       11.94       12.85      1.49 o 
   3  10   4        0.52        0.78      0.41 o 
   4  10   4        0.16        0.23      1.32 o 
  -5  11   4       40.56       27.52     10.04 o 
  -4  11   4        6.39        7.30      2.20 o 
  -3  11   4       53.66       54.40      8.87 o 
  -2  11   4        6.39        4.55      2.13 o 
  -1  11   4        9.26        9.23      1.43 o 
   0  11   4       17.96       20.44      1.99 o 
   1  11   4        0.02        0.35      0.76 o 
   2  11   4       14.68       14.64      2.12 o 
   3  11   4        0.39       -0.05      0.67 o 
   4  11   4        1.97        2.22      0.83 o 
  -5  12   4        0.00        1.02      5.01 o 
  -4  12   4       31.93       37.57      4.44 o 
  -3  12   4       14.62       14.52      2.40 o 
  -2  12   4        5.71        7.27      2.26 o 
  -1  12   4        0.07        0.50      1.13 o 
   0  12   4        5.67        5.25      1.03 o 
   1  12   4       42.21       42.73      6.31 o 
   2  12   4        5.99        5.94      0.90 o 
   3  12   4        1.60        1.08      1.63 o 
  -4  13   4       16.64       17.32      6.73 o 
  -3  13   4        1.99        3.09      1.98 o 
  -2  13   4       70.11       65.66      7.07 o 
  -1  13   4        8.09        7.98      1.03 o 
   0  13   4        0.00       -0.61      4.30 o 
   1  13   4        2.03        3.51      1.21 o 
   2  13   4        0.87        1.15      0.65 o 
   3  13   4        0.58        1.12      0.78 o 
  -4  14   4        9.78       14.88      3.31 o 
  -3  14   4        0.84        0.18      1.63 o 
  -2  14   4        8.26        8.36      1.98 o 
  -1  14   4        3.99        3.68      0.93 o 
   0  14   4        2.83        2.84      1.46 o 
   1  14   4        0.61        0.31      1.42 o 
   2  14   4        0.06        0.56      0.73 o 
  -3  15   4        2.48        2.02      0.34 o 
  -2  15   4       28.99       29.54      5.43 o 
  -1  15   4        0.55        0.17      1.45 o 
   0  15   4        5.48        5.88      5.26 o 
   1  15   4        0.08       -1.31     21.01 o 
   2  15   4        0.90        1.61     10.58 o 
  -2  16   4        2.21        2.41      3.51 o 
  -1  16   4        0.29       -2.95     12.20 o 
   0  16   4        0.17        3.25     13.15 o 
   1  16   4        6.10       25.28     24.79 o 
  -5   1   5        3.25        3.22      2.03 o 
  -4   1   5      118.66      133.55     16.84 o 
  -3   1   5      575.40      716.43      9.80 o 
  -2   1   5     1586.32     1721.38     17.54 o 
  -1   1   5       85.89       69.31      4.18 o 
   0   1   5     1856.06     1800.74     84.14 o 
   1   1   5       87.22       95.13      2.63 o 
   2   1   5       61.56       53.02      1.92 o 
   3   1   5        0.01       -0.07      0.66 o 
   4   1   5       59.91       71.92      4.73 o 
   5   1   5        0.01       -0.71      3.08 o 
  -5   2   5      160.44      157.57      5.90 o 
  -4   2   5      223.42      237.08     16.19 o 
  -3   2   5      817.25      961.94     11.88 o 
  -2   2   5       52.46       54.85      1.81 o 
  -1   2   5      357.30      312.38     11.42 o 
   0   2   5      280.14      230.56      7.78 o 
   1   2   5     1279.13     1430.77     27.37 o 
   2   2   5       43.72       41.92      2.80 o 
   3   2   5        6.95        4.70      0.86 o 
   4   2   5        0.56        0.53      0.90 o 
   5   2   5        0.00        0.16      3.24 o 
  -5   3   5      211.34      186.49     60.28 o 
  -4   3   5      193.58      197.08     14.81 o 
  -3   3   5       71.03       74.11      5.06 o 
  -2   3   5      288.75      303.35     11.39 o 
  -1   3   5      436.35      443.99     20.80 o 
   0   3   5      164.56      174.90      9.49 o 
   1   3   5      231.84      258.49     26.63 o 
   2   3   5       95.25       94.45      6.05 o 
   3   3   5       68.07       67.75      7.11 o 
   4   3   5        7.57        6.69      1.21 o 
   5   3   5        1.84        3.07      3.38 o 
  -6   4   5        0.10        1.20     14.65 o 
  -5   4   5       36.76       26.63     13.12 o 
  -4   4   5       21.85       23.83      1.53 o 
  -3   4   5      700.52      795.17     10.24 o 
  -2   4   5      900.46     1002.02     18.93 o 
  -1   4   5        0.77        0.19      0.60 o 
   0   4   5      196.42      236.30      7.76 o 
   1   4   5      126.11      119.93      3.51 o 
   2   4   5       31.10       29.11      7.61 o 
   3   4   5      138.35      147.83     14.13 o 
   4   4   5        3.54        4.87      1.28 o 
   5   4   5        5.06        4.33      4.03 o 
  -6   5   5       29.77       11.96     14.04 o 
  -5   5   5       48.58       51.60     13.28 o 
  -4   5   5      165.64      147.13     32.06 o 
  -3   5   5       11.57       11.68      1.03 o 
  -2   5   5       32.60       33.16      3.18 o 
  -1   5   5      887.83      918.16     12.48 o 
   0   5   5      746.57      684.71     50.22 o 
   1   5   5        4.89        2.13      1.39 o 
   2   5   5       97.24      100.88     14.61 o 
   3   5   5        0.32       -0.07      0.74 o 
   4   5   5        3.29        6.10      2.54 o 
  -6   6   5       10.67        9.03      7.40 o 
  -5   6   5       56.69       58.43     12.12 o 
  -4   6   5       56.40       53.27      7.83 o 
  -3   6   5        2.38        4.42      1.62 o 
  -2   6   5      262.21      276.97     15.81 o 
  -1   6   5      215.72      187.04     18.59 o 
   0   6   5       29.81       39.32      3.49 o 
   1   6   5       73.18       88.38      4.10 o 
   2   6   5        5.26        6.99      1.28 o 
   3   6   5        9.57       11.31      1.33 o 
   4   6   5        5.16        7.76      5.26 o 
  -6   7   5        0.16        1.54      6.57 o 
  -5   7   5       43.13       41.21      7.70 o 
  -4   7   5      400.65      383.54     27.08 o 
  -3   7   5        1.23        2.42      1.39 o 
  -2   7   5       34.00       33.47      2.65 o 
  -1   7   5      255.91      226.23     19.29 o 
   0   7   5       10.07        8.91      1.57 o 
   1   7   5        4.47        6.61      2.90 o 
   2   7   5      236.71      260.59     44.25 o 
   3   7   5       14.12       13.49      2.19 o 
   4   7   5        2.38        2.74      5.51 o 
  -6   8   5        4.02        4.33      6.05 o 
  -5   8   5       37.34       41.91      8.82 o 
  -4   8   5       10.82       11.36      2.13 o 
  -3   8   5        0.82        0.31      1.51 o 
  -2   8   5      188.82      186.76      5.49 o 
  -1   8   5        0.83        0.77      1.10 o 
   0   8   5       42.95       49.73      5.02 o 
   1   8   5       51.04       49.23      5.49 o 
   2   8   5       39.09       34.10      4.03 o 
   3   8   5        0.39        0.85      0.88 o 
   4   8   5        2.23        2.29      1.74 o 
  -6   9   5       33.45       26.47      8.00 o 
  -5   9   5        4.10        2.64      2.08 o 
  -4   9   5        0.86        0.35      1.93 o 
  -3   9   5      117.22      118.65     11.69 o 
  -2   9   5        6.79        8.97      2.16 o 
  -1   9   5      278.23      251.05      9.47 o 
   0   9   5       12.57       14.21      2.20 o 
   1   9   5        6.63        7.23      1.33 o 
   2   9   5       11.66       13.19      1.23 o 
   3   9   5        0.51        0.23      0.52 o 
   4   9   5        4.33        6.24      1.47 o 
  -5  10   5       29.35       33.85      7.34 o 
  -4  10   5        4.71        5.18      2.03 o 
  -3  10   5       88.44       85.61     11.30 o 
  -2  10   5        0.64        0.80      1.36 o 
  -1  10   5        5.77        7.84      2.02 o 
   0  10   5        0.42        0.74      1.02 o 
   1  10   5       65.68       74.38      4.46 o 
   2  10   5        1.04        0.09      0.76 o 
   3  10   5       20.04       10.11     10.65 o 
  -5  11   5        0.03       -0.80      5.64 o 
  -4  11   5       17.57       16.76      3.04 o 
  -3  11   5       39.41       40.77      7.00 o 
  -2  11   5        0.00       -0.70      2.80 o 
  -1  11   5       50.72       53.84      9.09 o 
   0  11   5        9.71       10.17      1.70 o 
   1  11   5       17.16       20.12      3.08 o 
   2  11   5        3.15        3.32      0.95 o 
   3  11   5        0.22        1.01      1.65 o 
  -5  12   5       15.39       10.71      5.69 o 
  -4  12   5       35.44       34.56      5.59 o 
  -3  12   5        1.54        2.85      2.20 o 
  -2  12   5       37.51       35.11      4.18 o 
  -1  12   5        2.59        2.95      1.21 o 
   0  12   5       72.11       73.67     13.54 o 
   1  12   5       16.53       16.26      2.92 o 
   2  12   5        1.98        2.15      0.76 o 
   3  12   5        0.37        0.82      1.87 o 
  -4  13   5        9.53        9.91      6.67 o 
  -3  13   5        0.10        0.25      0.59 o 
  -2  13   5        0.05        1.12      2.51 o 
  -1  13   5        7.47        7.70      1.91 o 
   0  13   5        2.40        2.35      2.04 o 
   1  13   5        4.62        4.21      1.12 o 
   2  13   5       10.76       11.72      2.72 o 
  -4  14   5        2.16        3.51      2.10 o 
  -3  14   5       10.39       10.27      4.91 o 
  -2  14   5       50.99       61.44     15.55 o 
  -1  14   5        2.21        2.08      0.51 o 
   0  14   5       15.72       13.29      2.08 o 
   1  14   5        0.28       -2.65     11.47 o 
   2  14   5        0.89        0.54      0.83 o 
  -3  15   5       14.95       14.84      8.59 o 
  -2  15   5        2.44        2.33      1.76 o 
  -1  15   5        5.32        8.21     13.25 o 
   0  15   5        0.73        5.49     13.18 o 
   1  15   5       11.68       12.10     14.23 o 
  -2  16   5        2.24        6.87     12.21 o 
  -1  16   5        0.46        7.36     12.60 o 
   0  16   5        6.06        8.28     12.10 o 
  -5   0   6       58.69       83.06     31.35 o 
  -4   0   6      309.74      371.92      9.52 o 
  -3   0   6      817.58      986.69     17.06 o 
  -2   0   6      122.88      158.71      4.20 o 
  -1   0   6        0.78        1.45      0.67 o 
   0   0   6      564.55      646.74     24.05 o 
   1   0   6      103.44      112.43     21.88 o 
   2   0   6      505.89      557.28     15.13 o 
   3   0   6       68.19       72.86      8.31 o 
   4   0   6       29.47       39.28     12.30 o 
  -5   1   6      301.71      312.52     19.00 o 
  -4   1   6       58.08       56.11      3.21 o 
  -3   1   6      311.72      358.23      6.31 o 
  -2   1   6        1.36        2.54      0.80 o 
  -1   1   6       69.34       68.42      1.72 o 
   0   1   6       26.50       30.96      2.00 o 
   1   1   6        3.68        3.21      1.51 o 
   2   1   6       14.55       11.86      3.25 o 
   3   1   6       65.26       69.81      5.58 o 
   4   1   6        1.56       -0.20      4.01 o 
  -5   2   6        2.58        1.25      3.03 o 
  -4   2   6        1.64       -0.35      0.99 o 
  -3   2   6       64.81       79.21      2.28 o 
  -2   2   6      250.55      242.76      5.67 o 
  -1   2   6       40.61       41.62      0.96 o 
   0   2   6        0.00       -0.40      0.49 o 
   1   2   6        5.53        3.59      1.56 o 
   2   2   6      119.56      124.63     19.10 o 
   3   2   6        0.13        0.35      0.71 o 
   4   2   6       29.23       34.81      6.09 o 
  -6   3   6       34.00       55.83     25.11 o 
  -5   3   6       67.73       78.75     13.69 o 
  -4   3   6      149.43      161.28     18.34 o 
  -3   3   6      123.73      114.51      3.71 o 
  -2   3   6      225.34      227.80      5.76 o 
  -1   3   6       90.32       93.84      2.65 o 
   0   3   6        1.16        1.77      0.58 o 
   1   3   6      516.18      554.36     28.81 o 
   2   3   6       25.23       20.10      3.01 o 
   3   3   6      159.54      192.26     23.00 o 
   4   3   6        1.32        2.45      4.09 o 
  -6   4   6        2.69        2.53     14.10 o 
  -5   4   6        7.98        6.61      1.92 o 
  -4   4   6       92.83      104.33      9.80 o 
  -3   4   6       42.37       50.52      5.41 o 
  -2   4   6      351.02      386.63     12.22 o 
  -1   4   6        4.66        5.99      0.88 o 
   0   4   6       47.52       55.80      4.31 o 
   1   4   6       12.37       11.58      1.70 o 
   2   4   6       11.66       12.60      2.22 o 
   3   4   6        2.24        0.88      0.97 o 
   4   4   6       17.21       17.11      5.79 o 
  -6   5   6       39.17       28.96      8.90 o 
  -5   5   6       54.56       60.18     11.80 o 
  -4   5   6       85.28       70.07     12.80 o 
  -3   5   6        0.76        0.39      0.85 o 
  -2   5   6      422.09      441.98     17.43 o 
  -1   5   6        4.69        8.48      2.59 o 
   0   5   6        6.79        5.73      1.04 o 
   1   5   6      160.44      153.82     22.71 o 
   2   5   6        8.64       10.91      1.56 o 
   3   5   6       72.72       86.96     16.25 o 
   4   5   6        6.85        7.37      1.58 o 
  -6   6   6        2.03        0.76      7.03 o 
  -5   6   6        2.43        1.82      1.84 o 
  -4   6   6        4.06        4.32      1.76 o 
  -3   6   6      183.13      171.99     14.82 o 
  -2   6   6       82.63       91.18     10.53 o 
  -1   6   6       40.30       38.98      8.07 o 
   0   6   6       11.68       22.00      6.76 o 
   1   6   6       83.96       93.00     15.68 o 
   2   6   6      171.50      163.63     31.91 o 
   3   6   6        3.18        2.85      0.64 o 
   4   6   6       12.92       16.72      3.07 o 
  -6   7   6        0.57       -0.92      6.26 o 
  -5   7   6        2.39        1.82      2.04 o 
  -4   7   6       66.34       69.07     13.28 o 
  -3   7   6        0.60       -0.39      1.46 o 
  -2   7   6       27.28       32.19      2.72 o 
  -1   7   6       22.99       24.11      3.93 o 
   0   7   6       20.81       14.68     12.71 o 
   1   7   6        9.32       10.86      4.85 o 
   2   7   6        7.59        5.73      1.33 o 
   3   7   6        0.16        0.09      0.57 o 
   4   7   6        0.01        0.59      0.31 o 
  -6   8   6        3.92        4.66      6.08 o 
  -5   8   6        4.36        4.27      2.18 o 
  -4   8   6       69.81       65.67      8.16 o 
  -3   8   6        0.31        1.51      1.66 o 
  -2   8   6        6.35        5.14      1.70 o 
  -1   8   6      197.95      209.38     37.59 o 
   0   8   6       81.22       90.67     34.07 o 
   1   8   6        0.42        0.51      0.48 o 
   2   8   6      177.17      195.57     24.03 o 
   3   8   6        1.40        0.90      1.09 o 
  -6   9   6        0.17       -1.02      5.25 o 
  -5   9   6        2.05        1.42      1.93 o 
  -4   9   6        2.01        3.47      2.01 o 
  -3   9   6        3.93        2.49      1.83 o 
  -2   9   6        1.92        3.93      3.36 o 
  -1   9   6       57.01       53.39     13.48 o 
   0   9   6       48.21       52.61     10.09 o 
   1   9   6       18.90       24.84      3.75 o 
   2   9   6       34.26       36.77      3.06 o 
   3   9   6       10.14        9.80      2.53 o 
  -5  10   6        1.50       -0.99      6.51 o 
  -4  10   6        0.73        1.41      2.01 o 
  -3  10   6       11.23        9.77      2.83 o 
  -2  10   6       38.39       67.91     45.31 o 
  -1  10   6       37.46       39.93     19.45 o 
   0  10   6        0.01        0.12      0.92 o 
   1  10   6       37.06       40.92      5.88 o 
   2  10   6        0.97        1.53      0.93 o 
   3  10   6        1.40        1.53      0.90 o 
  -5  11   6        0.02       -0.69      6.32 o 
  -4  11   6       17.58       13.21      2.76 o 
  -3  11   6       25.18       27.76      4.42 o 
  -2  11   6        2.65        0.84      1.45 o 
  -1  11   6        8.79       23.97     16.98 o 
   0  11   6        3.70       10.82     12.62 o 
   1  11   6       93.70      109.52      7.58 o 
   2  11   6        0.22        1.18      1.27 o 
   3  11   6       18.47        9.90      9.00 o 
  -5  12   6        0.02        0.65      5.92 o 
  -4  12   6        1.32        0.67      2.18 o 
  -3  12   6       28.83       28.53      3.50 o 
  -2  12   6        0.28        0.96      2.31 o 
  -1  12   6        0.20        1.11      2.97 o 
   0  12   6        5.70       10.97     13.36 o 
   1  12   6       46.58       54.62      7.42 o 
   2  12   6        6.58        7.74      1.26 o 
  -4  13   6        1.38        3.27      6.43 o 
  -3  13   6        0.00       -0.80      0.98 o 
  -2  13   6       11.07       11.88      4.91 o 
  -1  13   6       11.40       12.87     15.14 o 
   0  13   6       27.76       29.72     17.21 o 
   1  13   6        4.79        2.61     11.75 o 
   2  13   6        1.55        4.85     11.84 o 
  -4  14   6        0.03        0.59      0.28 o 
  -3  14   6        0.00        0.47      5.70 o 
  -2  14   6        0.34        0.19      0.55 o 
  -1  14   6        0.08       10.27     14.08 o 
   0  14   6       11.63        8.29     14.41 o 
   1  14   6        0.03       -0.37     11.09 o 
  -3  15   6        4.80        6.90      2.74 o 
  -2  15   6        2.87        6.75     12.55 o 
  -1  15   6        1.66       -0.78     12.63 o 
   0  15   6       15.22       15.46     13.65 o 
  -6   1   7        1.95       -2.06     24.97 o 
  -5   1   7        4.10        6.30      1.38 o 
  -4   1   7       41.13       39.46      5.30 o 
  -3   1   7       37.85       54.64      2.88 o 
  -2   1   7        4.24        5.62      1.03 o 
  -1   1   7        0.30        0.48      0.49 o 
   0   1   7       13.34        9.85      1.06 o 
   1   1   7        1.67        0.49      0.86 o 
   2   1   7       20.13       21.40      4.47 o 
   3   1   7       41.33       49.43      6.66 o 
   4   1   7       12.98       20.19      0.69 o 
  -6   2   7       83.07      121.03     20.25 o 
  -5   2   7        1.57        1.47      1.31 o 
  -4   2   7       25.21       27.87      5.63 o 
  -3   2   7        9.26       10.81      1.19 o 
  -2   2   7        4.14        1.51      0.90 o 
  -1   2   7       12.00        9.97      1.09 o 
   0   2   7       29.92       26.20      2.75 o 
   1   2   7        1.16        0.29      1.12 o 
   2   2   7       37.57       33.96      4.52 o 
   3   2   7       33.66       35.58      4.84 o 
   4   2   7        1.51        0.84      0.36 o 
  -6   3   7       10.79       14.99      8.19 o 
  -5   3   7      133.13      131.24     13.44 o 
  -4   3   7       11.86       12.81      1.59 o 
  -3   3   7       37.33       38.00      2.30 o 
  -2   3   7        8.57       10.53      1.29 o 
  -1   3   7        7.54       11.45      1.43 o 
   0   3   7       10.42        8.91      1.47 o 
   1   3   7        4.50        2.90      1.51 o 
   2   3   7       20.38       19.12      2.56 o 
   3   3   7        1.33        1.18      0.71 o 
   4   3   7        0.13       -0.38      2.15 o 
  -6   4   7        6.10        4.01      2.20 o 
  -5   4   7        2.51        2.83      2.60 o 
  -4   4   7       13.98       15.56      1.66 o 
  -3   4   7       12.05       15.63      1.44 o 
  -2   4   7       72.04       74.89      2.86 o 
  -1   4   7        8.00        5.99      1.22 o 
   0   4   7       14.98        9.24      1.12 o 
   1   4   7       39.21       32.20      5.74 o 
   2   4   7       92.95       88.80     19.42 o 
   3   4   7       14.80       16.10      3.39 o 
   4   4   7        4.57        4.24      2.21 o 
  -6   5   7        0.16       -0.30      7.53 o 
  -5   5   7      134.74      152.05     15.08 o 
  -4   5   7       10.32       11.83      2.88 o 
  -3   5   7        6.39        5.69      1.56 o 
  -2   5   7        0.01        0.69      1.52 o 
  -1   5   7        1.73        2.77      5.10 o 
   0   5   7        0.57        0.39      1.70 o 
   1   5   7        2.41        2.28      1.31 o 
   2   5   7        0.72        0.79      0.34 o 
   3   5   7        8.53        7.54      2.43 o 
   4   5   7       10.65       10.87      0.43 o 
  -6   6   7        7.04        3.35      7.14 o 
  -5   6   7       47.32       48.81      7.76 o 
  -4   6   7       24.44       21.45      3.35 o 
  -3   6   7        3.61        1.86      1.65 o 
  -2   6   7        5.87        5.53      1.67 o 
  -1   6   7       13.51        8.82      5.73 o 
   0   6   7        8.19        7.61      1.78 o 
   1   6   7       48.46       51.48      9.33 o 
   2   6   7        9.29        8.73      1.56 o 
   3   6   7        0.09       -0.96      0.71 o 
  -6   7   7        2.11        4.30      6.37 o 
  -5   7   7        2.86        3.46      2.32 o 
  -4   7   7       32.07       31.98      2.42 o 
  -3   7   7        0.41        0.05      1.61 o 
  -2   7   7       47.04       43.82      6.05 o 
  -1   7   7        8.42        5.42      5.94 o 
   0   7   7        6.86       11.99      5.44 o 
   1   7   7       74.41       74.36     15.29 o 
   2   7   7       36.96       39.48      5.66 o 
   3   7   7        8.57        9.67      1.84 o 
  -6   8   7        0.04        1.57      5.67 o 
  -5   8   7        7.33        5.83      2.15 o 
  -4   8   7       32.14       37.26      4.34 o 
  -3   8   7       28.50       30.99      4.82 o 
  -2   8   7        6.14        5.19      1.82 o 
  -1   8   7       85.85       84.37     17.33 o 
   0   8   7        6.04        7.16      2.08 o 
   1   8   7       13.87       14.72      2.07 o 
   2   8   7        0.29        0.25      0.71 o 
   3   8   7        3.91       -0.29      9.47 o 
  -6   9   7        6.61        7.74      5.40 o 
  -5   9   7        1.07        0.69      1.97 o 
  -4   9   7       80.97       85.29      6.12 o 
  -3   9   7        0.04        0.71      1.88 o 
  -2   9   7       16.79       18.77      9.69 o 
  -1   9   7        0.17        1.34      1.85 o 
   0   9   7        4.11        4.51      2.61 o 
   1   9   7        0.15        0.44      0.55 o 
   2   9   7        7.16        9.91      2.02 o 
   3   9   7        0.00        0.11      0.95 o 
  -5  10   7        0.66        6.56      7.06 o 
  -4  10   7       61.65       66.12      4.44 o 
  -3  10   7        2.25        1.43      2.10 o 
  -2  10   7        7.49        6.35      3.66 o 
  -1  10   7       50.58       52.08     32.46 o 
   0  10   7       20.65       32.92     13.46 o 
   1  10   7        9.71        9.11      1.57 o 
   2  10   7        0.67        1.11      0.95 o 
  -5  11   7        0.60        1.43      6.21 o 
  -4  11   7        6.65        6.42      2.58 o 
  -3  11   7        0.38        0.12      2.21 o 
  -2  11   7       21.23       24.77     12.86 o 
  -1  11   7        0.81        1.49     12.86 o 
   0  11   7        4.77       12.72     12.20 o 
   1  11   7       28.23       32.11      4.10 o 
   2  11   7        0.72        0.26      0.54 o 
  -4  12   7        4.38        2.76      7.22 o 
  -3  12   7        2.41        3.66      1.72 o 
  -2  12   7       16.64       22.32      7.92 o 
  -1  12   7        2.50        9.26     15.57 o 
   0  12   7       15.08       23.60     13.40 o 
   1  12   7        0.51        3.20     13.20 o 
   2  12   7        1.92        2.87      9.41 o 
  -4  13   7        2.90        9.03     11.70 o 
  -3  13   7       52.91       62.56     25.23 o 
  -2  13   7        3.37       11.76     14.48 o 
  -1  13   7        0.63        4.74     14.54 o 
   0  13   7        0.40       -0.18     11.67 o 
   1  13   7        0.00        3.49     12.82 o 
  -3  14   7       12.07       14.89      3.85 o 
  -2  14   7       14.09       22.66     13.92 o 
  -1  14   7        5.24        3.89     14.04 o 
   0  14   7       22.39       34.80     15.44 o 
  -2  15   7        1.02       -0.58     11.15 o 
  -1  15   7        2.12        4.33     11.95 o 
  -6   0   8       91.30       87.20     19.74 o 
  -5   0   8        8.80        9.21      2.19 o 
  -4   0   8        9.94        7.62      2.01 o 
  -3   0   8        4.42        1.70      1.39 o 
  -2   0   8      107.42       98.47      8.04 o 
  -1   0   8       34.86       44.47      3.45 o 
   0   0   8       84.69      106.74     10.66 o 
   1   0   8        0.12       -0.39      1.97 o 
   2   0   8       41.78       49.02      3.56 o 
   3   0   8        0.58        0.81      0.34 o 
  -6   1   8        2.52        2.95      2.72 o 
  -5   1   8        7.61        6.20      3.30 o 
  -4   1   8       10.48        9.46      1.69 o 
  -3   1   8        0.23        2.22      2.26 o 
  -2   1   8       53.11       54.55      2.64 o 
  -1   1   8       42.37       45.06      2.34 o 
   0   1   8       59.31       66.16      9.96 o 
   1   1   8        4.44        4.06      0.81 o 
   2   1   8        9.54        7.57      0.62 o 
   3   1   8        6.32        6.28      4.10 o 
  -6   2   8        5.48        6.20      3.63 o 
  -5   2   8       25.30       25.55      1.37 o 
  -4   2   8        7.55        5.08      1.55 o 
  -3   2   8       43.26       35.69      3.23 o 
  -2   2   8       58.71       50.59      1.85 o 
  -1   2   8       23.76       26.91      1.86 o 
   0   2   8       13.19       10.11      1.81 o 
   1   2   8        4.49        3.76      1.09 o 
   2   2   8        0.19       -0.54      0.30 o 
   3   2   8        0.01        0.23      2.44 o 
  -6   3   8       11.83       17.17      3.37 o 
  -5   3   8       53.97       61.87      3.33 o 
  -4   3   8       13.19       13.75      2.70 o 
  -3   3   8       75.58       77.29      6.08 o 
  -2   3   8        0.52        0.59      0.91 o 
  -1   3   8       63.10       62.49      9.86 o 
   0   3   8        0.22        1.60      1.14 o 
   1   3   8       34.00       30.35      4.25 o 
   2   3   8        1.66        0.15      0.63 o 
   3   3   8        0.01        0.12      1.24 o 
  -6   4   8        6.47        0.99      6.71 o 
  -5   4   8       35.13       31.59      4.45 o 
  -4   4   8        0.82       -0.44      1.29 o 
  -3   4   8        0.05        0.26      0.88 o 
  -2   4   8       26.32       21.88      2.44 o 
  -1   4   8      106.02      104.90     16.76 o 
   0   4   8        0.39        0.59      0.82 o 
   1   4   8       25.48       32.55      4.28 o 
   2   4   8        2.78        1.99      1.45 o 
   3   4   8        1.57        1.70      2.44 o 
  -6   5   8        0.16       -0.98      6.98 o 
  -5   5   8       26.59       28.27      3.50 o 
  -4   5   8        3.30        0.73      2.12 o 
  -3   5   8        0.51        0.70      1.60 o 
  -2   5   8       28.53       26.35      4.24 o 
  -1   5   8       94.16       82.37     32.27 o 
   0   5   8       18.16       14.22      3.50 o 
   1   5   8        4.25        4.73      0.98 o 
   2   5   8        8.58        7.23      1.42 o 
   3   5   8        0.65        0.33      2.07 o 
  -6   6   8        2.26       -0.47      6.47 o 
  -5   6   8       16.91       19.24      2.63 o 
  -4   6   8       21.94       21.97      3.02 o 
  -3   6   8        2.47        1.03      1.67 o 
  -2   6   8        3.24        3.02      1.73 o 
  -1   6   8       49.19       39.59     11.99 o 
   0   6   8       18.52       20.27      2.36 o 
   1   6   8        2.85        0.75      1.11 o 
   2   6   8        0.89        0.78      0.77 o 
   3   6   8        3.73        6.44     12.53 o 
  -6   7   8        6.89        3.99      6.10 o 
  -5   7   8       35.27       37.13      3.65 o 
  -4   7   8       46.89       50.25      7.34 o 
  -3   7   8        0.00       -0.68      1.88 o 
  -2   7   8      180.65      198.52     18.16 o 
  -1   7   8        1.98        5.65     10.57 o 
   0   7   8        4.11        4.77      3.16 o 
   1   7   8        0.22       -0.05      1.04 o 
   2   7   8        0.25        0.67      1.24 o 
   3   7   8        0.03       -0.40      1.04 o 
  -6   8   8        0.02        0.93      5.31 o 
  -5   8   8        3.18        1.07      1.82 o 
  -4   8   8       50.79       50.42      5.79 o 
  -3   8   8       10.12       10.19      2.37 o 
  -2   8   8        1.35        0.61     12.23 o 
  -1   8   8       13.63       16.10     14.29 o 
   0   8   8       12.91       21.98     12.73 o 
   1   8   8        1.09        0.80      1.15 o 
   2   8   8        2.36        2.93      1.27 o 
  -5   9   8        0.96        0.92      6.32 o 
  -4   9   8        0.53        1.73      2.06 o 
  -3   9   8       13.13       11.48      3.01 o 
  -2   9   8       12.65       12.56      6.59 o 
  -1   9   8       27.06       58.07     16.80 o 
   0   9   8        5.10        8.83     12.16 o 
   1   9   8       14.29       13.78      3.02 o 
   2   9   8        0.02       -0.38      1.06 o 
  -5  10   8        1.60        1.80      6.21 o 
  -4  10   8        6.67        7.03      2.48 o 
  -3  10   8       12.78       14.19      2.86 o 
  -2  10   8       52.04       54.40     26.52 o 
  -1  10   8        0.05       -1.69     12.79 o 
   0  10   8        5.25        2.19     12.19 o 
   1  10   8        0.14        0.87     11.09 o 
   2  10   8        0.36       -1.64      8.95 o 
  -5  11   8        3.20        1.95      6.01 o 
  -4  11   8       30.84       22.39      7.93 o 
  -3  11   8       51.07       58.78     10.79 o 
  -2  11   8        0.26        3.87     15.94 o 
  -1  11   8        9.71       26.00     13.96 o 
   0  11   8        0.33       -1.54     11.75 o 
   1  11   8        8.84       13.57     13.25 o 
  -4  12   8        0.01        1.70      7.66 o 
  -3  12   8        8.39       10.35      2.11 o 
  -2  12   8       24.01       40.93     17.09 o 
  -1  12   8       11.47       15.35     15.67 o 
   0  12   8        1.23        2.69     11.84 o 
   1  12   8        0.43       -0.31     12.24 o 
  -3  13   8       11.42       14.66      4.40 o 
  -2  13   8        4.42        5.45     12.97 o 
  -1  13   8        0.42        9.47     13.79 o 
   0  13   8        2.15        6.63     11.19 o 
  -2  14   8        0.05        3.51     11.79 o 
  -1  14   8        0.13       -4.29     12.03 o 
  -6   1   9       31.98       52.01     18.72 o 
  -5   1   9        8.08        8.31      2.55 o 
  -4   1   9      130.12      108.90     10.09 o 
  -3   1   9       10.11        8.67      1.56 o 
  -2   1   9       75.31       70.86      4.91 o 
  -1   1   9        0.56       -0.13      1.01 o 
   0   1   9       39.36       36.51      3.33 o 
   1   1   9        0.13        0.07      0.38 o 
   2   1   9        4.57        3.64      0.82 o 
   3   1   9        1.50        1.34      0.30 o 
  -6   2   9        1.51        2.61     12.02 o 
  -5   2   9       99.52       96.33     15.89 o 
  -4   2   9        8.18        6.96      1.40 o 
  -3   2   9       29.75       29.63      3.50 o 
  -2   2   9        6.60        6.32      1.26 o 
  -1   2   9      260.90      272.93     42.33 o 
   0   2   9       57.31       59.79      5.98 o 
   1   2   9       25.15       25.49      2.28 o 
   2   2   9        0.77        0.62      0.84 o 
   3   2   9        0.13        6.96     16.86 o 
  -6   3   9        1.33        2.98     10.90 o 
  -5   3   9        1.48        0.26      1.55 o 
  -4   3   9        0.08        0.74      1.43 o 
  -3   3   9        0.77        2.36      1.28 o 
  -2   3   9       89.82       62.65      7.49 o 
  -1   3   9        0.68       -0.98      1.75 o 
   0   3   9       27.76       27.45      1.84 o 
   1   3   9        6.09        5.72      0.81 o 
   2   3   9        7.28        7.07      0.58 o 
   3   3   9        1.89        2.46      1.24 o 
  -6   4   9        1.95        1.45      5.83 o 
  -5   4   9       65.57       61.33      4.63 o 
  -4   4   9        4.65        2.98      2.04 o 
  -3   4   9      121.34      108.03      8.52 o 
  -2   4   9        9.04        7.66      5.26 o 
  -1   4   9       63.18       63.09     12.09 o 
   0   4   9       23.79       31.34      2.53 o 
   1   4   9        0.14        0.52      1.06 o 
   2   4   9       12.04        5.75     12.86 o 
   3   4   9        2.14        2.00      0.82 o 
  -6   5   9        7.10        5.92      6.30 o 
  -5   5   9        0.32       -0.12      1.65 o 
  -4   5   9       61.65       61.51     10.64 o 
  -3   5   9        0.22        0.78      1.77 o 
  -2   5   9       83.56       71.18      8.17 o 
  -1   5   9       88.03       81.40     16.57 o 
   0   5   9        9.29       19.93      3.40 o 
   1   5   9        1.70        1.72      1.41 o 
   2   5   9        1.47        1.34      1.61 o 
  -6   6   9        6.56        4.22      6.11 o 
  -5   6   9        9.45        6.72      1.79 o 
  -4   6   9        8.65        7.00      2.21 o 
  -3   6   9       37.07       35.21      7.11 o 
  -2   6   9       86.03       82.90     14.06 o 
  -1   6   9       21.22       27.10     10.77 o 
   0   6   9       21.07       29.23      5.16 o 
   1   6   9        0.22        1.34      0.96 o 
   2   6   9        0.97        1.42      0.71 o 
  -6   7   9        2.69        0.67      5.46 o 
  -5   7   9        0.20        0.08      1.70 o 
  -4   7   9       50.51       50.98      6.72 o 
  -3   7   9        3.10        3.27      2.04 o 
  -2   7   9        6.85        5.78     10.27 o 
  -1   7   9       15.33       18.47     13.51 o 
   0   7   9        0.83        0.69     11.86 o 
   1   7   9       22.35       24.27      5.15 o 
   2   7   9        0.20        0.03      0.29 o 
  -5   8   9       22.47       20.40      7.16 o 
  -4   8   9        4.66        3.52      2.09 o 
  -3   8   9       41.70       38.09      5.22 o 
  -2   8   9      119.53      175.97     36.68 o 
  -1   8   9       18.59       25.89     14.43 o 
   0   8   9        0.82        0.15     12.24 o 
   1   8   9        8.66        8.96     11.83 o 
   2   8   9        0.17        0.24     10.31 o 
  -5   9   9        6.17        4.12      6.06 o 
  -4   9   9       33.20       30.01      3.15 o 
  -3   9   9       15.25       15.76      9.37 o 
  -2   9   9        1.89       -0.85     10.55 o 
  -1   9   9        1.37       10.68     13.41 o 
   0   9   9        1.69        2.13     12.61 o 
   1   9   9        2.55        1.51     10.40 o 
  -5  10   9        1.18        1.72      5.54 o 
  -4  10   9        2.46        0.46      6.90 o 
  -3  10   9       60.89       70.64     13.93 o 
  -2  10   9        6.45       18.93     16.20 o 
  -1  10   9        0.31       -2.57     14.07 o 
   0  10   9        7.03       17.74     15.41 o 
   1  10   9        0.31        2.20     10.36 o 
  -4  11   9       10.03       11.83      7.49 o 
  -3  11   9        3.45        3.77      1.00 o 
  -2  11   9       19.35       13.85     18.23 o 
  -1  11   9        6.03        9.33     13.58 o 
   0  11   9        2.32        5.87     13.80 o 
   1  11   9        0.00        0.93     11.37 o 
  -4  12   9        1.30        3.08      9.26 o 
  -3  12   9        5.41       13.05     15.61 o 
  -2  12   9        1.43        0.47     16.26 o 
  -1  12   9        2.25        8.16     13.57 o 
   0  12   9        4.06       11.35     13.24 o 
  -3  13   9        8.02       17.60     15.24 o 
  -2  13   9        5.84        2.93     15.23 o 
  -1  13   9        0.45        3.34     15.67 o 
  -6   0  10       16.48       30.92     15.89 o 
  -5   0  10        5.52        3.61      1.87 o 
  -4   0  10      124.62      130.45     14.82 o 
  -3   0  10      182.76      174.63     21.90 o 
  -2   0  10      651.08      633.58     47.19 o 
  -1   0  10      278.27      181.52     46.05 o 
   0   0  10        0.09        0.65      1.42 o 
   1   0  10        4.96        5.11      0.34 o 
   2   0  10        4.93        4.27      0.60 o 
  -6   1  10        1.66        6.80     14.11 o 
  -5   1  10        7.91        4.60      1.26 o 
  -4   1  10        5.04        2.32      1.24 o 
  -3   1  10       78.76       84.42      4.05 o 
  -2   1  10      122.66      111.85     20.43 o 
  -1   1  10       56.56       54.22      7.17 o 
   0   1  10       27.12       30.58      3.28 o 
   1   1  10        0.19        0.81      0.69 o 
   2   1  10        3.66        2.84      1.66 o 
  -6   2  10        5.53       10.48     10.86 o 
  -5   2  10        0.55        2.51      1.16 o 
  -4   2  10       80.05       88.02      6.49 o 
  -3   2  10        2.51        1.84      1.17 o 
  -2   2  10      203.10      173.89     17.64 o 
  -1   2  10      200.53      201.19     29.44 o 
   0   2  10        4.72        3.86      1.85 o 
   1   2  10        0.50        0.13      0.52 o 
   2   2  10        0.00        0.20      0.33 o 
  -6   3  10        0.38       -0.41      7.55 o 
  -5   3  10       56.73       47.47      5.44 o 
  -4   3  10       42.55       37.07      4.33 o 
  -3   3  10      291.36      281.44     18.70 o 
  -2   3  10        3.54        3.31      7.27 o 
  -1   3  10       81.75       79.02     11.22 o 
   0   3  10       30.06       32.70      4.92 o 
   1   3  10       11.43       10.05      2.97 o 
   2   3  10        2.97        3.07      0.40 o 
  -6   4  10        0.13        3.00      5.18 o 
  -5   4  10        0.00        0.07      1.74 o 
  -4   4  10        5.29        5.45      2.02 o 
  -3   4  10       36.91       41.13      6.50 o 
  -2   4  10      229.10      222.73     29.10 o 
  -1   4  10       23.51       29.29      3.84 o 
   0   4  10       21.65       24.27      2.77 o 
   1   4  10        1.21        1.24     11.70 o 
   2   4  10        0.02        1.33     14.97 o 
  -6   5  10        0.04        3.90      5.46 o 
  -5   5  10        5.31        6.59      3.48 o 
  -4   5  10        3.48        1.36      1.85 o 
  -3   5  10      326.96      331.42     50.30 o 
  -2   5  10        9.82       15.17      8.56 o 
  -1   5  10       45.73       30.15     14.08 o 
   0   5  10        1.70        2.17      1.74 o 
   1   5  10        0.06        3.60     12.08 o 
   2   5  10        0.73        0.45     14.03 o 
  -5   6  10        3.19        2.44      5.84 o 
  -4   6  10      126.30      121.57     13.86 o 
  -3   6  10       15.76       24.23      7.55 o 
  -2   6  10       23.36       22.60     10.37 o 
  -1   6  10       12.46       13.55     12.95 o 
   0   6  10       65.96       63.58     17.66 o 
   1   6  10        2.30       -1.81     11.53 o 
  -5   7  10       12.15       13.46      6.39 o 
  -4   7  10       22.83       25.69      5.25 o 
  -3   7  10        6.91        9.17      7.39 o 
  -2   7  10       55.20       74.88     13.71 o 
  -1   7  10       12.65       10.82     12.99 o 
   0   7  10       12.98        9.65     12.01 o 
   1   7  10       13.15        8.97     11.47 o 
  -5   8  10        7.67        6.40      5.85 o 
  -4   8  10       67.81       56.75     10.20 o 
  -3   8  10        6.85        8.58      7.50 o 
  -2   8  10       70.61      137.42     20.63 o 
  -1   8  10        3.78        5.34     14.90 o 
   0   8  10       12.70        5.00     12.67 o 
   1   8  10        0.41       -1.65     10.30 o 
  -5   9  10       12.25        9.97      5.35 o 
  -4   9  10       26.82       23.25      7.44 o 
  -3   9  10       43.81       37.81     12.78 o 
  -2   9  10        3.66        4.13     10.51 o 
  -1   9  10       23.88       19.10     13.95 o 
   0   9  10        0.00       -1.87     11.60 o 
   1   9  10        0.31        1.81      9.88 o 
  -4  10  10        2.07       -0.03      6.27 o 
  -3  10  10       12.92       13.23     11.35 o 
  -2  10  10        4.96        8.85     14.40 o 
  -1  10  10        6.41       12.21     17.60 o 
   0  10  10        1.33        4.36     13.33 o 
  -3  11  10        6.25        0.17     10.59 o 
  -2  11  10        0.10        8.08     16.79 o 
  -1  11  10       21.00       35.64     19.47 o 
  -2  12  10       15.92        5.92     15.38 o 
  -6   1  11        1.23        2.69      9.34 o 
  -5   1  11       10.53       15.89      2.79 o 
  -4   1  11       10.06       13.01      1.29 o 
  -3   1  11      136.64      136.26     12.60 o 
  -2   1  11      149.27      103.93     15.28 o 
  -1   1  11       19.83       15.31      9.54 o 
   0   1  11       55.33       53.93      9.23 o 
   1   1  11        8.94       16.35     13.30 o 
  -6   2  11        1.19        1.28      4.70 o 
  -5   2  11        7.89       12.14      7.59 o 
  -4   2  11       35.47       34.88      2.93 o 
  -3   2  11       91.63       89.96      6.26 o 
  -2   2  11        6.02        4.65      8.70 o 
  -1   2  11        1.93        0.58      8.62 o 
   0   2  11       19.19       17.43      2.97 o 
   1   2  11        8.17        8.10     12.92 o 
  -6   3  11        2.04        1.83      4.80 o 
  -5   3  11        6.79        6.41      8.65 o 
  -4   3  11       86.90       93.13      6.27 o 
  -3   3  11        1.46       -1.02      6.78 o 
  -2   3  11       32.61       27.83     10.75 o 
  -1   3  11        0.23       -0.44      9.09 o 
   0   3  11        0.00       -0.34     10.06 o 
   1   3  11        6.80        6.20     12.35 o 
  -5   4  11        0.61       -1.88      6.97 o 
  -4   4  11        1.59        0.64      1.86 o 
  -3   4  11       39.84       40.99      9.58 o 
  -2   4  11      126.98      125.63     21.15 o 
  -1   4  11      226.55      185.04     34.72 o 
   0   4  11       15.03       14.32     10.83 o 
   1   4  11        2.18        6.13     11.85 o 
  -5   5  11        1.26        0.30      5.12 o 
  -4   5  11        6.33        5.19      1.98 o 
  -3   5  11       29.22       28.12      7.55 o 
  -2   5  11       13.06       12.49     10.13 o 
  -1   5  11        0.26       -1.13      9.73 o 
   0   5  11        0.07        0.34     10.58 o 
   1   5  11        0.22       -5.51     10.84 o 
  -5   6  11       33.06       30.17      6.63 o 
  -4   6  11        0.72        3.88      5.71 o 
  -3   6  11        3.93        7.64      8.51 o 
  -2   6  11       11.14       14.00     13.53 o 
  -1   6  11        0.07        2.83      9.92 o 
   0   6  11        0.23        2.81     11.70 o 
   1   6  11        0.03        3.18     10.53 o 
  -5   7  11        2.73       -0.05      5.13 o 
  -4   7  11       21.76       17.85      6.86 o 
  -3   7  11        0.57       -0.80      8.84 o 
  -2   7  11       57.04       58.41     17.39 o 
  -1   7  11       65.27       63.19     14.97 o 
   0   7  11       23.96       12.57     11.86 o 
  -4   8  11        1.02        2.27      6.25 o 
  -3   8  11        0.42        0.54      9.66 o 
  -2   8  11       27.04       28.64     18.22 o 
  -1   8  11       14.12       13.43     16.13 o 
   0   8  11       14.83        6.15     11.19 o 
  -4   9  11       12.21       13.12      9.99 o 
  -3   9  11       11.28        7.71     10.66 o 
  -2   9  11        1.41       -0.32     13.43 o 
  -1   9  11        5.33        1.40     14.86 o 
  -3  10  11       16.30       15.91     16.78 o 
  -2  10  11        4.88       19.37     17.18 o 
  -1  10  11       10.86       16.70     16.16 o 
  -5   0  12        9.75        3.39     11.72 o 
  -4   0  12        9.68        3.49     13.18 o 
  -3   0  12        1.39        0.77      9.23 o 
  -2   0  12        1.34        1.40     11.21 o 
  -1   0  12       54.25       32.63     16.08 o 
   0   0  12        0.00        2.48     17.03 o 
  -5   1  12        9.09       -0.20      8.09 o 
  -4   1  12       16.03        9.10      8.51 o 
  -3   1  12        0.60       -1.76      7.28 o 
  -2   1  12       11.23        6.01      8.05 o 
  -1   1  12        9.18        7.82     10.10 o 
   0   1  12        3.61        5.13     12.38 o 
  -5   2  12        2.04        3.90      9.50 o 
  -4   2  12        5.77       10.85      9.43 o 
  -3   2  12        0.01       -0.52      5.87 o 
  -2   2  12       14.10       10.23      8.31 o 
  -1   2  12        0.88        2.05     11.35 o 
   0   2  12        2.43        2.61     10.60 o 
  -5   3  12        0.54        2.99      7.79 o 
  -4   3  12        0.43        0.92      6.02 o 
  -3   3  12       13.79        1.94      8.15 o 
  -2   3  12        3.38        6.87      8.85 o 
  -1   3  12        1.00        3.30     13.29 o 
   0   3  12       12.90       12.48     12.82 o 
  -5   4  12        0.37        1.30      4.75 o 
  -4   4  12        0.58        1.78      5.32 o 
  -3   4  12        0.03        7.80     11.46 o 
  -2   4  12        0.02        4.66     10.68 o 
  -1   4  12        0.01        1.32     10.49 o 
   0   4  12        4.81        3.94     10.03 o 
  -5   5  12        3.62        4.20      5.42 o 
  -4   5  12        2.92        1.94      5.61 o 
  -3   5  12        4.83       -4.00     10.90 o 
  -2   5  12        3.10        3.98     10.82 o 
  -1   5  12       21.68       16.18     11.15 o 
   0   5  12       15.56       11.32     12.28 o 
  -4   6  12        0.04       -1.13      5.67 o 
  -3   6  12        3.29        2.57     10.86 o 
  -2   6  12        2.48       -1.31     11.92 o 
  -1   6  12        0.22        1.32     10.11 o 
  -4   7  12        1.75       -0.08     11.87 o 
  -3   7  12        0.66        0.73     12.21 o 
  -2   7  12        0.63        0.46     12.03 o 
  -1   7  12        1.03        1.28     11.91 o 
  -3   8  12        1.36        7.09     12.22 o 
  -2   8  12        0.03       -2.92     11.48 o 
  -4   1  13        0.10       -0.38      5.62 o 
  -3   1  13        3.38        6.43      8.34 o 
  -2   1  13        1.09        2.79      8.31 o 
  -1   1  13        0.45        0.50      9.21 o 
  -4   2  13        1.70        2.11      5.39 o 
  -3   2  13        6.70        4.58      8.04 o 
  -2   2  13       10.77       11.36      8.88 o 
  -1   2  13        0.12        2.40      9.07 o 
  -4   3  13        1.11        0.27      5.94 o 
  -3   3  13        5.42        5.74      8.12 o 
  -2   3  13        0.35        1.97      9.14 o 
  -1   3  13        0.33       -4.01      8.66 o 
  -4   4  13        0.04       -3.30      8.85 o 
  -3   4  13        1.50        3.54      8.62 o 
  -2   4  13        0.40        1.00      8.91 o 
  -3   5  13       11.11       16.73     10.36 o 
  -2   5  13        0.12        2.22      8.88 o 
                                                 
